# Supplementary material for: Increased renal elimination of endogenous and synthetic pyrimidine nucleosides in concentrative nucleoside transporter 1 deficient mice
Source: Nat Commun. 2023 Jun 1;14:3175. doi: 10.1038/s41467-023-38789-8 (PMC10235067; doi:10.1038/s41467-023-38789-8)
Supplement: Supplementary file 3 — Supplementary Data 1 [file 41467_2023_38789_MOESM3_ESM.xlsx]

## Sheet: Urine_FragmentationScores
Accepted Description	Score	Fragmentation Score	Mass Error (ppm)	Isotope Similarity
(+)-2,3-Dihydro-3-methyl-1H-pyrrole	44.8	37.2	8.13691	95.7638
(+)-podocarpic acid	53	72.6	2.50037	95.2264
(3Z,5E,7E)-Decatrienoylcarnitine	45.7	44.5	3.66731	88.528
(8Z)-3-Hydroxydodec-8-enoylcarnitine	51.4	73.2	8.86783	93.7322
(Z)-1,3-Octadiene	47.6	49.2	8.0155	97.895
11-Deoxycortisol	47.5	47.9	1.52893	91.321
11-Deoxy-PGE1	49.8	63.5	9.62043	96.1208
11-Dodecenoic acid	43.7	30.7	4.77311	93.2122
11-Hydroxyyohimbine	47.3	47.7	2.71083	91.9118
18-Oxocortisol	48.4	51.2	1.99048	93.3229
1-hydroxyhexanoylglycine	46.3	42.6	4.11952	93.6895
1-Methylguanine	47.8	50.6	8.34783	97.8482
1-Methylinosine	47.2	44	4.65686	97.1935
1-Nitro-7-glutathionyl-8-hydroxy-7,8-dihydronaphthalene	51.1	66.9	3.37069	92.3776
2',3'-Didehydro-2',3'-dideoxycytidine	48.1	50.7	2.20055	92.5144
2,3-Dimethyl-2-cyclohexen-1-one	49.6	59.7	6.07254	95.4152
2,4-Pentadienal	42.8	25.8	9.75624	98.8276
2,5-Octadien-1-ol	46.9	45.5	7.59647	97.5406
2,8-Dihydroxyquinoline-beta-D-glucuronide	46	39.8	2.39214	92.8048
20-Trihydroxy-leukotriene-B4	48.1	49.6	-0.583995	91.6318
2-Aminoheptanedioic acid	49.9	58.6	4.93184	96.4695
2-Aminohippuric acid	51.3	67	6.69432	96.8635
2-Fluoro-2',3'-dideoxyadenosine	47.2	44.6	-5.68668	97.6359
2-Fluoroadenosine	47.4	52.8	-6.27512	91.1776
2-hydroxyhexanoylglycine	46.7	42.4	4.66702	96.3974
2-Hydroxy-p-mentha-1,8-dien-6-one	53.9	79.9	5.50858	96.1807
2-Indolecarboxylic acid	49.8	59.2	5.70725	96.4525
2-Methyl-2-oxazoline	43.9	32	7.97006	96.4938
2-nonenoylglycine	51	64.6	3.92897	94.9009
2-octenoylglycine	50.7	61.8	4.54859	96.7863
2-Piperidinone	43.9	30.8	8.64717	98.0632
3-(4-Isopropylphenyl)propanal	46.6	47	4.70059	91.561
3,4,4-Trimethyl-1,2-cyclopentanedione	42.4	21.4	6.7873	98.4989
3,8-Dihydroxytetradecanoylcarnitine	52	74.6	7.84625	94.0058
3-Cyclopentylpropionic acid	44.9	33.5	5.84492	97.4724
3'-Deoxythymidine	46.4	42	5.00866	95.5868
3-Epinobilin	53.4	72.3	2.22091	97.3807
3'-Hydroxyamobarbital	53	73.9	4.94106	97.0472
3-Hydroxybutyrylcarnitine	45.7	38.7	2.99402	93.3043
3-hydroxyoct-3-enoylglycine	50	58.9	5.2426	97.336
3-Hydroxyocta-2,5-dienoylcarnitine	48.3	52.5	2.36083	91.9988
3-Hydroxytetradecanoyl carnitine	53	78.5	8.52414	95.9596
3-Methylcytidine	41.7	34.4	4.5963	79.3223
3-Methylcytosine	45.8	47.8	7.25973	89.1586
3-Methylguanine	48.8	53.4	6.28924	97.8021
3-Oxoglutaric acid	46.7	44.9	6.54394	96.1095
4-Acetylaminohippuric acid	43.3	56.1	2.68622	63.3547
4-Hydroxy-2,2,6,6-tetramethylpiperidine-1-oxyl	48	50.2	5.66665	96.1589
4-Hydroxy-2,6,6-trimethyl-3-oxo-1,4-cyclohexadiene-1-carboxaldehyde	50.3	59.6	4.23387	96.905
4-hydroxyhexanoylglycine	44.7	33	5.18988	96.5805
4-Hydroxynicotinamide	50	61.3	7.97981	97.4589
4-Hydroxyphenylglycine	48.5	63	4.09935	84.4414
4-Hydroxyquinoline	52.3	74.9	9.7072	97.3793
4-Pyridoxic acid	54.6	82.4	5.28939	96.917
5,7-Dihydroxy-3-methoxyflavone	44.4	34.1	4.04191	92.813
5-Acetamidovalerate	49.5	54.8	5.77041	99.0925
5-Decenoylcarnitine	52.1	73.3	6.5687	94.6742
5-ethyl-(3H)-furan-2-one	44.9	40	7.74459	93.2221
5-Hexyl-2-furanoctanoic acid	51.4	65	-1.05416	93.2535
5-Hydroxydec-8-enoylcarnitine	47.5	43.1	2.51474	97.2019
5-Hydroxy-L-tryptophan	56	87.3	4.57358	97.8774
5-Methyldeoxycytidine	53	72.3	3.3875	96.6157
5'-Methylthioadenosine	45.1	38.5	6.45212	94.5554
5-octenoylglycine	48.9	53.7	5.10677	96.7996
6,7-octadienoylglycine	52.9	74	4.88198	96.2518
6-[8-Hydroxy-1-(hydroxymethyl)octahydro-2H-quinolizin-3-yl]-2-piperidinone	46.7	42.5	3.27679	95.0184
6-Acetamido-3-oxohexanoic acid	46.5	42.9	5.37801	95.7765
6-Hydrazinonicotinic acid	42.2	20.6	7.1028	98.341
6-Hydroxy-5-methoxyindole glucuronide	54.2	79.3	-5.97286	98.6918
6-Hydroxynon-7-enoylcarnitine	52.4	71.6	4.48543	95.702
6-Ketoestriol	45.6	36	-2.24419	94.7747
7,4'-Dihydroxyflavone	41.6	21	6.51602	94.625
7alpha-hydroxyestradiol	47.7	48.6	2.83595	93.3481
7-Amino-4-methylcoumarin	51.1	65.3	4.50626	95.2079
7-Hydroxy-6-methyl-2H-1-benzopyran-2-one	52.4	70.9	5.87432	97.7557
7-hydroxyoct-6-enoylglycine	54	80.2	5.24524	95.8676
7-hydroxyoct-7-enoylglycine	52.4	71	5.61813	97.2481
7-Methylhypoxanthine	46.5	66.1	7.16975	74.5007
Acetylcysteine	41.5	22.3	4.85579	90.954
Adenine	44.3	31.4	7.01151	98.0882
Adenosine	47.6	50.3	7.78182	96.4951
ala-gly-trp-cys	46.9	50.3	-5.35966	90.3836
Amyl salicylate	43.3	22.4	3.6126	98.2646
Arabinosylhypoxanthine	50.6	62.9	3.26957	94.172
Arginine, ethyl ester	52	69.5	4.95093	96.0672
beta-Micropteroxanthin	53.5	79.8	1.73201	89.5844
Butane-1,1-diamine	44.4	34.6	8.01521	96.5154
butenoylcarnitine	43.2	23.8	5.8638	98.8096
Cerulenin	43.9	29.1	4.69159	95.7345
Chitobiose	46.7	44.8	4.23565	93.702
cis-Zeatin-7-N-glucoside	53.5	77	-1.54376	92.4952
Codonopsine	43.1	24.4	4.13546	95.8154
Cortisol	49.6	59.3	6.40119	95.8111
Cortisone	48.4	52.4	4.66613	95.0288
Cyclohexanone	46.2	41.8	7.96977	98.2341
cyclohexenone	48.6	57.4	8.04343	94.5182
Cyclopentanone	44.1	32.9	9.08095	97.5827
Cytosine	50.6	64.4	8.02854	97.477
D,L-Buthionine	44.5	35.5	7.51868	95.1585
D-Biopterin	54.4	74.3	-0.981273	99.0454
Dec-7-enedioylcarnitine	49.7	58.1	2.82474	93.9365
Deca-3,5,7-trienedioylcarnitine	47.5	45	3.44707	96.5064
Dehydroascorbic acid	44.3	30.9	5.2288	96.6024
Deoxycytidine	46.6	40.2	3.99987	97.6419
D-Glucaro-1,4-lactone	46.7	44.5	4.60447	94.5063
Diethadione	42.2	22.8	8.04339	97.3944
Dihydrobiopterin	55.3	85.9	5.80724	97.2045
Dimethylbenzyl carbinyl crotonate	43.2	29.7	-4.43375	91.3912
Dimethylsphingosine	46.4	43.6	1.94955	90.6974
DL-2-Aminooctanoic acid	46.1	40.3	6.10423	97.3099
Dodeca-6,8,10-trienoylcarnitine	53.8	78.1	3.07221	94.3255
Dodecenoylcarnitine	46.6	45.1	1.25292	89.5772
Dopamine quinone	48.8	54.5	6.0321	96.381
Dopaquinone	50.6	65	6.61517	95.2463
Epiguanine	51	65.4	9.1402	99.5103
Epinephrine glucuronide	50.9	61.8	1.67311	94.8459
Estriol	51.2	62.6	1.15175	94.6468
glu-ala-asp-gly	47.7	47.4	-5.32613	97.0379
Glutamylisoleucine	53.5	75.5	1.53495	93.7719
Glutamylmethionine	43.5	29	2.84811	91.951
gly-cys-val-lys	42.7	32.7	-9.04138	90.7953
Guanosine	45.8	38.9	3.15599	93.8937
Heptanoylcarnitine	44.5	33.3	1.95006	91.5467
Hexadecanedioic acid mono-L-carnitine ester	51.3	65.7	1.54238	92.8545
Hexaminolevulinate	42.4	21.7	3.27678	93.9422
Hexanoylglycine	45.9	41.2	9.24075	98.4062
Histidyltyrosine	43.2	28	-1.55834	89.7236
Hydroxy Tyrosol -Acetate	46.6	45.7	3.98382	91.9701
hydroxycortisol	49.1	58.5	6.01289	93.7126
hydroxyvalerylglycine	46.3	41.6	5.15366	95.607
Hypoxanthine	46.3	41.2	6.46164	97.4875
Indole	50.7	64.6	7.46181	97.3047
Indole-3-acetic-acid-O-glucuronide	50.7	62.3	2.35307	94.0313
Indoline	47.1	46.2	7.5214	97.7821
Isoindolin-1-one	48.5	55.8	6.07804	93.6959
Isoleucylhydroxyproline	51	63.2	4.6379	97.3052
Isoleucylproline	51.3	66.3	5.73782	96.5945
Isoquinoline	44.5	33.6	5.65423	95.174
Isovalerylglutamic acid	45.6	33.7	3.29214	97.9964
L-1,2,3,4-Tetrahydro-beta-carboline-3-carboxylic acid	49.7	67.3	9.8103	91.6845
Lactamide	42.7	23.1	7.70236	99.0732
L-alpha-Amino-1H-pyrrole-1-hexanoic acid	49.4	56.2	4.65333	96.326
Leucyl-Aspartate	45.6	36.7	2.97131	94.674
Leucylleucine methyl ester	43.1	25.6	2.8253	93.1673
L-Methionine	45.2	38.6	-8.67575	96.9176
Loganoside	53.6	80.1	5.83555	94.5573
L-Proline	46.1	41.5	6.838	96.6152
L-Pyridosine	53.8	79	3.88679	94.3783
L-Tryptophan	52.7	72.5	5.23875	97.1728
L-Tyrosine	50.9	61.3	4.7182	98.3841
Methyldopate	43.2	28.3	3.73202	91.9277
Methylenecyclohexane	43.9	31.9	7.49541	95.7986
N-(1-Deoxy-1-fructosyl)tyrosine	45.2	39.6	-9.68653	96.796
N-(Heptan-4-yl)benzo[d][1,3]dioxole-5-carboxamide	44.1	30.3	4.09085	95.2548
N-[(3s)-2-Oxotetrahydrofuran-3-Yl]butanamide	44.3	31.3	6.20593	97.4115
N4-Acetylcytidine	52	69.7	5.43933	96.406
n6-phenylisopropyladenosine	43.6	28.8	-1.72403	91.3747
N-Acetyl-DL-homocysteine	45.9	41.8	6.01265	94.4047
N-Acetyl-L-glutamic acid	44.2	30.4	5.79436	97.4376
N-Acetyl-L-phenylalanine	45	37.5	8.33286	96.7735
N-Acetylproline	51.3	66.1	5.83786	97.0295
N-Acetyl-S-(3-hydroxypropyl)cysteine	49.9	62.2	4.04469	91.9514
N-Acetyl-S-allylcysteine	45.7	41.6	4.99912	92.5736
N-Eicosapentaenoyl Methionine	40.5	30.4	6.55822	79.6236
N-Heptanoylglycine	46	40.7	7.34571	97.6984
N-Jasmonoylisoleucine	41.8	41.7	4.06493	72.2136
N-Lactoylleucine	43.8	31.8	4.30608	92.3644
N-lactoyl-Tyrosine	44.9	36.8	3.28399	91.5355
Nona-3,7-dienoylcarnitine	47.6	46.4	3.71095	95.8494
Nonanedioylcarnitine	51.2	66.9	3.73222	93.6824
Octa-2,6-dienedioylcarnitine	48.2	58.5	4.6656	87.9827
Oxazine	41.8	22.4	8.35685	95.8418
Pelargonidin 3-(6''-succinyl-glucoside)	48.9	59.6	6.26605	91.9519
Petasinine	44.1	32.7	4.63496	93.0469
Phenethyl 6-galloylglucoside	48.7	63.9	8.25853	88.8494
Pimelylcarnitine	46.4	39	2.08248	95.7089
Prednisolone	51.8	66.5	0.784851	93.3111
Propenoylcarnitine	42	21.1	7.32169	97.189
Propionylcarnitine	42.6	24.6	6.64925	96.0011
Prostaglandin D1	53.1	80.5	9.38063	95.1247
Prostaglandin F-main urinary metabolite	53.6	74	1.733	96.0449
Rivularine	44.6	34.3	6.69237	96.2947
S-3-oxodecanoyl cysteamine	42.8	24.6	4.38071	94.4653
Styrene	49.4	60.5	7.74487	95.0138
Succinyladenosine	52.6	72.1	4.43519	96.2645
Taurine	43.2	30.4	7.01516	93.6831
Terbutaline	44.2	31.6	6.25731	96.3808
Tetradeca-9,11-dienedioylcarnitine	45.3	35.8	1.8358	92.6658
Tetrahydroaldosterone	47.4	46	0.658975	91.9574
Tetrahydrocortisone	47.7	51.7	5.43913	93.2552
Thiazole, 4,5-dihydro-2,4,4-trimethyl-	47.3	50	6.50381	93.9235
Thioproline	42.7	25.8	6.95539	95.4624
thr-thr-lys-ser	48.3	48.7	-4.70493	98.0776
Thymidine	43.8	30	5.54197	95.168
Thymine	47	49.2	9.97741	96.8681
Tiglylglycine	45.3	36.7	7.28443	97.7881
Trideca-7,9,11-trienoylcarnitine	48.6	52.5	1.70585	92.7828
trihydroxyflavone	46.6	44	4.93273	94.6255
Tryptophyl-Asparagine	49.7	56.6	-1.19891	93.2686
Uracil	42.5	25.9	7.85784	95.3526
Valerylglycine	42.4	22.4	7.88639	98.2262
Valyl-Arginine	48.6	53.6	-6.41945	96.801
Vanilloylglycine	48.1	52	3.95723	93.0178
xi-4-Hydroxy-4-methyl-2-cyclohexen-1-one	41.8	32.8	6.137	83.4062

## Sheet: Urine_FinalTable_t-test
Accepted Description	t.stat	p.value	minusLOG10(p)	FDR
N-Acetyl-S-allylcysteine	-30.808	8.14e-25	24.09	1.83e-22
hydroxyvalerylglycine	-25.473	2.38e-22	21.624	2.67e-20
Glutamylmethionine	-24.854	4.92e-22	21.308	3.69e-20
1-hydroxyhexanoylglycine	-23.734	1.92e-21	20.717	1.08e-19
Indole-3-acetic-acid-O-glucuronide	-22.329	1.15e-20	19.94	4.55e-19
2-Aminoheptanedioic acid	-22.288	1.21e-20	19.916	4.55e-19
Acetylcysteine	-20.125	2.35e-19	18.628	6.62e-18
2,4-Pentadienal	-19.971	2.94e-19	18.532	7.34e-18
Butane-1,1-diamine	-19.729	4.17e-19	18.379	9.39e-18
Thiazole, 4,5-dihydro-2,4,4-trimethyl-	-18.696	1.95e-18	17.71	3.99e-17
(8Z)-3-Hydroxydodec-8-enoylcarnitine	18.613	2.22e-18	17.655	4.15e-17
Tiglylglycine	-18.503	2.62e-18	17.582	4.54e-17
2-Aminohippuric acid	-18.294	3.62e-18	17.441	5.82e-17
2-hydroxyhexanoylglycine	-17.402	1.49e-17	16.826	2.1e-16
4-hydroxyhexanoylglycine	-17.365	1.58e-17	16.8	2.1e-16
N-Acetyl-S-(3-hydroxypropyl)cysteine	-17.296	1.77e-17	16.751	2.22e-16
3-Hydroxybutyrylcarnitine	-17.059	2.62e-17	16.582	3.1e-16
5-Acetamidovalerate	16.752	4.35e-17	16.361	4.9e-16
N-Acetyl-DL-homocysteine	-16.376	8.21e-17	16.086	8.79e-16
2-Piperidinone	16.252	1.01e-16	15.994	9.92e-16
(Z)-1,3-Octadiene	-14.643	1.79e-15	14.748	1.66e-14
L-Proline	-14.628	1.84e-15	14.735	1.66e-14
5-Decenoylcarnitine	14.156	4.47e-15	14.35	3.87e-14
2-Fluoro-2',3'-dideoxyadenosine	-14.102	4.96e-15	14.305	4.13e-14
3,8-Dihydroxytetradecanoylcarnitine	14.039	5.6e-15	14.252	4.34e-14
N-Acetyl-L-phenylalanine	-13.576	1.37e-14	13.862	1.03e-13
L-alpha-Amino-1H-pyrrole-1-hexanoic acid	13.508	1.57e-14	13.804	1.14e-13
Cyclopentanone	-13.363	2.09e-14	13.679	1.47e-13
4-Hydroxy-2,6,6-trimethyl-3-oxo-1,4-cyclohexadiene-1-carboxaldehyde	13.312	2.32e-14	13.635	1.58e-13
2-Hydroxy-p-mentha-1,8-dien-6-one	13.281	2.46e-14	13.608	1.63e-13
Styrene	-13.188	2.97e-14	13.527	1.91e-13
1-Nitro-7-glutathionyl-8-hydroxy-7,8-dihydronaphthalene	-12.933	4.97e-14	13.304	3.04e-13
Estriol	-12.924	5.06e-14	13.296	3.04e-13
Tryptophyl-Asparagine	-12.916	5.14e-14	13.289	3.04e-13
N-[(3s)-2-Oxotetrahydrofuran-3-Yl]butanamide	-12.364	1.61e-13	12.794	9.28e-13
(3Z,5E,7E)-Decatrienoylcarnitine	12.351	1.65e-13	12.782	9.29e-13
Thioproline	-12.138	2.59e-13	12.587	1.39e-12
3-Hydroxytetradecanoyl carnitine	12.092	2.86e-13	12.544	1.5e-12
Terbutaline	-11.802	5.32e-13	12.274	2.72e-12
Rivularine	-11.559	9.03e-13	12.044	4.52e-12
Cyclohexanone	-11.462	1.12e-12	11.951	5.47e-12
2,3-Dimethyl-2-cyclohexen-1-one	-11.387	1.32e-12	11.879	6.32e-12
Tetradeca-9,11-dienedioylcarnitine	11.248	1.8e-12	11.745	8.44e-12
Epinephrine glucuronide	-11.209	1.96e-12	11.708	9e-12
Prostaglandin F-main urinary metabolite	11.138	2.3e-12	11.638	1.03e-11
3-(4-Isopropylphenyl)propanal	10.767	5.33e-12	11.273	2.31e-11
3-Epinobilin	10.666	6.72e-12	11.173	2.85e-11
butenoylcarnitine	-10.624	7.41e-12	11.13	3.09e-11
Glutamylisoleucine	10.533	9.14e-12	11.039	3.74e-11
Adenosine	10.144	2.27e-11	10.643	8.97e-11
glu-ala-asp-gly	10.115	2.44e-11	10.613	9.45e-11
gly-cys-val-lys	-10.089	2.59e-11	10.586	9.89e-11
Diethadione	-9.899	4.08e-11	10.389	1.51e-10
Adenine	9.8438	4.66e-11	10.331	1.69e-10
Dimethylbenzyl carbinyl crotonate	9.7053	6.52e-11	10.186	2.33e-10
3-Cyclopentylpropionic acid	-9.6361	7.71e-11	10.113	2.71e-10
Dodeca-6,8,10-trienoylcarnitine	9.5206	1.02e-10	9.9904	3.51e-10
Petasinine	-9.5179	1.03e-10	9.9876	3.51e-10
Valerylglycine	-9.497	1.08e-10	9.9653	3.64e-10
Histidyltyrosine	-9.4619	1.18e-10	9.9278	3.91e-10
Methyldopate	-9.4064	1.35e-10	9.8686	4.35e-10
Amyl salicylate	-9.3323	1.63e-10	9.789	5.15e-10
Octa-2,6-dienedioylcarnitine	9.1379	2.64e-10	9.5789	8.24e-10
2,5-Octadien-1-ol	-9.1149	2.79e-10	9.5539	8.61e-10
Hexanoylglycine	-8.9113	4.66e-10	9.3313	1.42e-09
6-[8-Hydroxy-1-(hydroxymethyl)octahydro-2H-quinolizin-3-yl]-2-piperidinone	8.8033	6.13e-10	9.2122	1.82e-09
6-Hydroxynon-7-enoylcarnitine	-8.6871	8.25e-10	9.0834	2.39e-09
Pimelylcarnitine	8.6863	8.27e-10	9.0825	2.39e-09
7,4'-Dihydroxyflavone	-8.636	9.41e-10	9.0265	2.68e-09
2-octenoylglycine	-8.5814	1.08e-09	8.9656	3.04e-09
Deca-3,5,7-trienedioylcarnitine	8.4541	1.5e-09	8.8228	4.18e-09
4-Acetylaminohippuric acid	8.278	2.38e-09	8.6239	6.52e-09
DL-2-Aminooctanoic acid	-8.2423	2.61e-09	8.5833	7.08e-09
18-Oxocortisol	8.1844	3.04e-09	8.5174	8.14e-09
Hypoxanthine	8.1337	3.47e-09	8.4595	9.08e-09
Dodecenoylcarnitine	8.0545	4.28e-09	8.3688	1.11e-08
N-(1-Deoxy-1-fructosyl)tyrosine	7.931	5.93e-09	8.2268	1.49e-08
Nona-3,7-dienoylcarnitine	-7.9281	5.98e-09	8.2235	1.49e-08
11-Hydroxyyohimbine	-7.9095	6.28e-09	8.202	1.55e-08
Indole	7.9033	6.39e-09	8.1948	1.56e-08
4-Hydroxyquinoline	7.805	8.3e-09	8.081	2.01e-08
Leucylleucine methyl ester	7.7454	9.73e-09	8.0117	2.31e-08
7-Methylhypoxanthine	7.5923	1.47e-08	7.833	3.41e-08
Hexadecanedioic acid mono-L-carnitine ester	7.568	1.57e-08	7.8045	3.6e-08
7alpha-hydroxyestradiol	7.46	2.1e-08	7.6775	4.78e-08
hydroxycortisol	7.4008	2.47e-08	7.6078	5.55e-08
trihydroxyflavone	-7.3662	2.71e-08	7.5668	6.04e-08
n6-phenylisopropyladenosine	7.3198	3.08e-08	7.512	6.79e-08
ala-gly-trp-cys	-7.2391	3.84e-08	7.4162	8.38e-08
Dec-7-enedioylcarnitine	7.2203	4.04e-08	7.3938	8.74e-08
7-Amino-4-methylcoumarin	7.1698	4.64e-08	7.3337	9.94e-08
5-ethyl-(3H)-furan-2-one	7.1507	4.89e-08	7.3109	1.04e-07
4-Hydroxynicotinamide	-7.0509	6.43e-08	7.1916	1.34e-07
7-hydroxyoct-7-enoylglycine	7.0278	6.86e-08	7.1639	1.42e-07
6-Ketoestriol	-6.9649	8.16e-08	7.0884	1.67e-07
cyclohexenone	-6.8111	1.25e-07	6.9032	2.53e-07
5-Hydroxy-L-tryptophan	6.7818	1.36e-07	6.8678	2.72e-07
Propionylcarnitine	-6.7678	1.41e-07	6.8507	2.81e-07
1-Methylinosine	6.7514	1.48e-07	6.8309	2.91e-07
Codonopsine	6.741	1.52e-07	6.8183	2.97e-07
Oxazine	-6.6853	1.78e-07	6.7508	3.44e-07
Vanilloylglycine	-6.6624	1.89e-07	6.723	3.64e-07
3-hydroxyoct-3-enoylglycine	-6.6009	2.25e-07	6.6483	4.29e-07
Isoleucylhydroxyproline	6.4255	3.68e-07	6.4344	6.95e-07
5-octenoylglycine	-6.3464	4.6e-07	6.3375	8.62e-07
Tetrahydroaldosterone	6.3208	4.94e-07	6.3062	9.19e-07
5,7-Dihydroxy-3-methoxyflavone	-6.2832	5.5e-07	6.26	1.01e-06
L-Tryptophan	6.1918	7.12e-07	6.1476	1.3e-06
Trideca-7,9,11-trienoylcarnitine	6.1404	8.24e-07	6.0843	1.49e-06
N-Heptanoylglycine	-6.1221	8.67e-07	6.0618	1.56e-06
2-Indolecarboxylic acid	-6.0103	1.19e-06	5.9239	2.13e-06
N-Eicosapentaenoyl Methionine	-5.9412	1.45e-06	5.8385	2.57e-06
6-Acetamido-3-oxohexanoic acid	-5.9299	1.5e-06	5.8244	2.63e-06
N-Acetyl-L-glutamic acid	-5.9156	1.56e-06	5.8068	2.72e-06
4-Hydroxyphenylglycine	-5.7781	2.31e-06	5.6364	4e-06
Nonanedioylcarnitine	5.7471	2.52e-06	5.5979	4.34e-06
Tetrahydrocortisone	5.5787	4.09e-06	5.3887	6.97e-06
20-Trihydroxy-leukotriene-B4	-5.5138	4.92e-06	5.3079	8.33e-06
2-nonenoylglycine	5.4932	5.22e-06	5.2822	8.77e-06
Epiguanine	5.4596	5.75e-06	5.2405	9.58e-06
7-hydroxyoct-6-enoylglycine	5.4107	6.61e-06	5.1795	1.09e-05
11-Deoxycortisol	5.3657	7.52e-06	5.1235	1.23e-05
Isovalerylglutamic acid	5.3381	8.15e-06	5.0891	1.32e-05
N-(Heptan-4-yl)benzo[d][1,3]dioxole-5-carboxamide	5.3275	8.4e-06	5.0759	1.35e-05
Cortisol	5.1558	1.37e-05	4.862	2.19e-05
L-Methionine	-5.1278	1.49e-05	4.8271	2.36e-05
Isoindolin-1-one	-5.1063	1.58e-05	4.8003	2.49e-05
Cytosine	4.9885	2.22e-05	4.6537	3.44e-05
Guanosine	4.9001	2.86e-05	4.5438	4.41e-05
Dihydrobiopterin	4.8074	3.73e-05	4.4285	5.71e-05
3,4,4-Trimethyl-1,2-cyclopentanedione	4.7499	4.39e-05	4.3573	6.68e-05
1-Methylguanine	4.6854	5.28e-05	4.2773	7.98e-05
thr-thr-lys-ser	4.6728	5.47e-05	4.2617	8.21e-05
L-1,2,3,4-Tetrahydro-beta-carboline-3-carboxylic acid	-4.6559	5.75e-05	4.2407	8.56e-05
N-Lactoylleucine	-4.5418	7.95e-05	4.0996	0.00011769
Loganoside	4.5359	8.08e-05	4.0924	0.00011888
Cortisone	4.5053	8.82e-05	4.0546	0.00012883
5-Hexyl-2-furanoctanoic acid	4.4418	0.00010559	3.9764	0.00015328
D-Glucaro-1,4-lactone	-4.4087	0.00011599	3.9356	0.00016729
3-Oxoglutaric acid	-4.3027	0.00015647	3.8056	0.00022283
Arginine, ethyl ester	4.294	0.00016036	3.7949	0.00022692
Hydroxy Tyrosol -Acetate	4.2889	0.00016266	3.7887	0.00022875
L-Tyrosine	4.2858	0.0001641	3.7849	0.00022933
Prednisolone	4.1986	0.0002097	3.6784	0.00029124
Dehydroascorbic acid	-4.1928	0.00021315	3.6713	0.00029422
Lactamide	-4.1747	0.00022428	3.6492	0.00030771
Arabinosylhypoxanthine	4.1469	0.00024244	3.6154	0.00033061
3-Methylguanine	4.1257	0.0002573	3.5896	0.00034875
3'-Deoxythymidine	4.1136	0.00026616	3.5749	0.0003586
Dimethylsphingosine	4.1089	0.00026964	3.5692	0.00036112
N-Jasmonoylisoleucine	4.0811	0.0002914	3.5355	0.00038796
(+)-2,3-Dihydro-3-methyl-1H-pyrrole	-4.0668	0.00030328	3.5182	0.0004014
Leucyl-Aspartate	4.0555	0.00031303	3.5044	0.00041188
6,7-octadienoylglycine	4.0119	0.00035338	3.4518	0.00046227
beta-Micropteroxanthin	3.7857	0.00066029	3.1803	0.00085876
N4-Acetylcytidine	3.7192	0.00079205	3.1012	0.0010242
2,8-Dihydroxyquinoline-beta-D-glucuronide	-3.6961	0.00084348	3.0739	0.0010845
11-Dodecenoic acid	-3.6898	0.00085814	3.0664	0.0010971
5'-Methylthioadenosine	-3.6354	0.00099474	3.0023	0.0012645
Uracil	3.6241	0.0010258	2.9889	0.0012966
3'-Hydroxyamobarbital	3.6092	0.001068	2.9714	0.0013425
xi-4-Hydroxy-4-methyl-2-cyclohexen-1-one	-3.5897	0.0011258	2.9485	0.0014073
Indoline	3.5792	0.001158	2.9363	0.0014395
Valyl-Arginine	3.5344	0.0013066	2.8839	0.0016152
Chitobiose	3.5265	0.0013346	2.8746	0.001641
Thymidine	3.5181	0.001365	2.8649	0.0016691
(+)-podocarpic acid	-3.5111	0.001391	2.8567	0.0016918
Isoquinoline	3.4693	0.0015558	2.808	0.0018821
2',3'-Didehydro-2',3'-dideoxycytidine	-3.4067	0.0018382	2.7356	0.0022117
2-Methyl-2-oxazoline	-3.3989	0.0018767	2.7266	0.0022461
5-Hydroxydec-8-enoylcarnitine	-3.3222	0.0022988	2.6385	0.0027367
Prostaglandin D1	3.3094	0.0023775	2.6239	0.0028155
6-Hydrazinonicotinic acid	3.3019	0.0024249	2.6153	0.0028532
Methylenecyclohexane	3.3003	0.0024348	2.6135	0.0028532
2-Fluoroadenosine	-3.2848	0.002536	2.5959	0.0029564
3-Methylcytosine	3.2028	0.0031418	2.5028	0.0036438
Succinyladenosine	3.1885	0.0032608	2.4867	0.0037624
N-Acetylproline	3.1498	0.0036041	2.4432	0.0041374
S-3-oxodecanoyl cysteamine	3.1445	0.003654	2.4372	0.0041734
Cerulenin	3.1023	0.0040735	2.39	0.004629
Propenoylcarnitine	-3.0503	0.0046543	2.3322	0.0052623
Thymine	3.0016	0.0052677	2.2784	0.0059262
4-Pyridoxic acid	2.9959	0.0053443	2.2721	0.0059825
Heptanoylcarnitine	2.9803	0.0055594	2.255	0.0061925
4-Hydroxy-2,2,6,6-tetramethylpiperidine-1-oxyl	-2.9745	0.0056406	2.2487	0.0062518
Deoxycytidine	2.964	0.0057924	2.2371	0.0063887
Hexaminolevulinate	2.9194	0.0064803	2.1884	0.0071125
3-Methylcytidine	2.8653	0.0074172	2.1298	0.0080766
N-lactoyl-Tyrosine	2.8646	0.0074305	2.129	0.0080766
5-Methyldeoxycytidine	2.8573	0.0075666	2.1211	0.008185
L-Pyridosine	2.8529	0.0076489	2.1164	0.0082345
D-Biopterin	2.8395	0.0079071	2.102	0.0084719
Phenethyl 6-galloylglucoside	2.7906	0.0089231	2.0495	0.0095152
3-Hydroxyocta-2,5-dienoylcarnitine	2.7738	0.0092972	2.0316	0.0098674
Taurine	-2.7697	0.0093907	2.0273	0.0099197
Isoleucylproline	2.7526	0.0097929	2.0091	0.010296
7-Hydroxy-6-methyl-2H-1-benzopyran-2-one	-2.6813	0.011647	1.9338	0.012189
cis-Zeatin-7-N-glucoside	2.6342	0.013041	1.8847	0.013585
11-Deoxy-PGE1	2.6083	0.013876	1.8577	0.014388
D,L-Buthionine	2.5827	0.014747	1.8313	0.01522
Dopamine quinone	-2.3428	0.025736	1.5895	0.026441
Dopaquinone	-2.2171	0.034081	1.4675	0.034541
6-Hydroxy-5-methoxyindole glucuronide	2.1744	0.037427	1.4268	0.037762
Pelargonidin 3-(6''-succinyl-glucoside)	-2.063	0.047569	1.3227	0.047782

## Sheet: Urine_FinalTable_FoldChange
Accepted Description	Fold Change	log2(FC)
18-Oxocortisol	19178	14.227
Cortisone	4937.6	12.27
Prostaglandin F-main urinary metabolite	2991.4	11.547
11-Deoxy-PGE1	1417.4	10.469
Tetrahydroaldosterone	871.11	9.7667
3-Epinobilin	443.23	8.7919
hydroxycortisol	377.01	8.5584
Prostaglandin D1	301.23	8.2347
3,8-Dihydroxytetradecanoylcarnitine	197.61	7.6265
Isoquinoline	84.403	6.3992
L-alpha-Amino-1H-pyrrole-1-hexanoic acid	69.87	6.1266
Cortisol	66.477	6.0548
Indole	46.866	5.5505
Dimethylbenzyl carbinyl crotonate	45.402	5.5047
Prednisolone	38.587	5.2701
Tetrahydrocortisone	37.791	5.24
Hexadecanedioic acid mono-L-carnitine ester	37.25	5.2192
6-Hydroxy-5-methoxyindole glucuronide	32.653	5.0292
3-Hydroxytetradecanoyl carnitine	28.002	4.8074
4-Hydroxyquinoline	27.672	4.7904
7alpha-hydroxyestradiol	22.256	4.4761
D-Biopterin	21.907	4.4533
11-Deoxycortisol	21.853	4.4498
beta-Micropteroxanthin	19.067	4.253
Trideca-7,9,11-trienoylcarnitine	15.173	3.9235
3-Hydroxyocta-2,5-dienoylcarnitine	14.197	3.8275
Heptanoylcarnitine	13.376	3.7416
Leucylleucine methyl ester	13.262	3.7292
Tetradeca-9,11-dienedioylcarnitine	9.2286	3.2061
6-[8-Hydroxy-1-(hydroxymethyl)octahydro-2H-quinolizin-3-yl]-2-piperidinone	8.603	3.1048
Dodecenoylcarnitine	7.667	2.9387
Hydroxy Tyrosol -Acetate	7.1643	2.8408
5-Decenoylcarnitine	7.016	2.8106
5-Hexyl-2-furanoctanoic acid	6.7762	2.7605
7-Amino-4-methylcoumarin	5.7846	2.5322
Dimethylsphingosine	5.3643	2.4234
Nonanedioylcarnitine	5.3406	2.417
Dodeca-6,8,10-trienoylcarnitine	5.2723	2.3984
(8Z)-3-Hydroxydodec-8-enoylcarnitine	4.4617	2.1576
Glutamylisoleucine	4.1736	2.0613
3-(4-Isopropylphenyl)propanal	4.1565	2.0554
3,4,4-Trimethyl-1,2-cyclopentanedione	4.0071	2.0026
5-ethyl-(3H)-furan-2-one	4.0037	2.0013
thr-thr-lys-ser	3.9891	1.9961
Pimelylcarnitine	3.8414	1.9416
Octa-2,6-dienedioylcarnitine	3.6298	1.8599
7-hydroxyoct-6-enoylglycine	3.2696	1.7091
4-Hydroxy-2,6,6-trimethyl-3-oxo-1,4-cyclohexadiene-1-carboxaldehyde	3.2069	1.6812
5-Acetamidovalerate	3.1934	1.6751
2-Hydroxy-p-mentha-1,8-dien-6-one	3.1916	1.6743
Deca-3,5,7-trienedioylcarnitine	3.0771	1.6216
2-Piperidinone	2.8933	1.5327
N-(Heptan-4-yl)benzo[d][1,3]dioxole-5-carboxamide	2.7234	1.4454
Deoxycytidine	2.6792	1.4218
Arabinosylhypoxanthine	2.4238	1.2773
Codonopsine	2.3874	1.2554
n6-phenylisopropyladenosine	2.3257	1.2176
Thymidine	2.2992	1.2011
4-Acetylaminohippuric acid	2.2958	1.199
(3Z,5E,7E)-Decatrienoylcarnitine	2.2575	1.1747
L-Pyridosine	2.2535	1.1722
Dec-7-enedioylcarnitine	2.1023	1.072
Uracil	2.0778	1.055
Thymine	2.0513	1.0365
5-Methyldeoxycytidine	2.0491	1.035
Adenosine	2.0454	1.0324
Adenine	2.0324	1.0232
Guanosine	2.0075	1.0054
N-Jasmonoylisoleucine	1.9849	0.98904
Dihydrobiopterin	1.9833	0.98793
7-hydroxyoct-7-enoylglycine	1.9653	0.97476
Valyl-Arginine	1.9277	0.94686
3-Methylcytosine	1.9061	0.93064
glu-ala-asp-gly	1.8239	0.86705
Cytosine	1.6366	0.71066
Arginine, ethyl ester	1.6362	0.71037
S-3-oxodecanoyl cysteamine	1.5893	0.66843
1-Methylinosine	1.555	0.63696
3-Methylguanine	1.5501	0.63232
6,7-octadienoylglycine	1.548	0.63036
5-Hydroxy-L-tryptophan	1.5232	0.60711
7-Methylhypoxanthine	1.5058	0.59056
D,L-Buthionine	1.4986	0.58361
N-(1-Deoxy-1-fructosyl)tyrosine	1.4934	0.57856
Hexaminolevulinate	1.4859	0.5713
Hypoxanthine	1.4699	0.55572
1-Methylguanine	1.4659	0.55178
3'-Hydroxyamobarbital	1.4617	0.54763
Chitobiose	1.446	0.53204
Phenethyl 6-galloylglucoside	1.4413	0.52736
Loganoside	1.4295	0.51555
2-nonenoylglycine	1.4252	0.51118
L-Tyrosine	1.4245	0.51048
3-Methylcytidine	1.4174	0.50326
Isoleucylhydroxyproline	1.4078	0.49348
Epiguanine	1.3975	0.48289
N4-Acetylcytidine	1.3899	0.475
Cerulenin	1.3724	0.45667
4-Pyridoxic acid	1.3575	0.44099
Isovalerylglutamic acid	1.3227	0.40349
6-Hydrazinonicotinic acid	1.3224	0.40321
Indoline	1.3203	0.40083
Methylenecyclohexane	1.3027	0.38152
L-Tryptophan	1.2938	0.37161
3'-Deoxythymidine	1.2839	0.36057
Leucyl-Aspartate	1.27	0.34477
cis-Zeatin-7-N-glucoside	1.2452	0.31642
Succinyladenosine	1.239	0.3092
N-Acetylproline	1.2077	0.27232
N-lactoyl-Tyrosine	1.2035	0.26727
Isoleucylproline	1.0909	0.12552
Lactamide	0.84543	-0.24224
2-Methyl-2-oxazoline	0.80228	-0.31782
Propenoylcarnitine	0.79915	-0.32346
L-1,2,3,4-Tetrahydro-beta-carboline-3-carboxylic acid	0.79908	-0.32358
Dopamine quinone	0.7898	-0.34044
(+)-podocarpic acid	0.72911	-0.45579
(+)-2,3-Dihydro-3-methyl-1H-pyrrole	0.72016	-0.47362
xi-4-Hydroxy-4-methyl-2-cyclohexen-1-one	0.70503	-0.50424
DL-2-Aminooctanoic acid	0.68409	-0.54775
6-Ketoestriol	0.66447	-0.58971
6-Acetamido-3-oxohexanoic acid	0.62148	-0.68623
Vanilloylglycine	0.61747	-0.69557
L-Proline	0.60847	-0.71674
20-Trihydroxy-leukotriene-B4	0.60414	-0.72705
2-Fluoroadenosine	0.60243	-0.73113
4-Hydroxynicotinamide	0.5912	-0.75828
Valerylglycine	0.5796	-0.78686
Taurine	0.57167	-0.80675
Amyl salicylate	0.54392	-0.87854
L-Methionine	0.54345	-0.87978
5'-Methylthioadenosine	0.53515	-0.90197
Oxazine	0.53488	-0.90271
N-Acetyl-L-glutamic acid	0.51817	-0.94851
2-octenoylglycine	0.49093	-1.0264
cyclohexenone	0.49027	-1.0283
2-Indolecarboxylic acid	0.45612	-1.1325
Isoindolin-1-one	0.45462	-1.1373
2-Aminohippuric acid	0.45321	-1.1417
Hexanoylglycine	0.45033	-1.1509
2,8-Dihydroxyquinoline-beta-D-glucuronide	0.44989	-1.1524
Cyclopentanone	0.44945	-1.1538
2-hydroxyhexanoylglycine	0.44313	-1.1742
2',3'-Didehydro-2',3'-dideoxycytidine	0.43919	-1.1871
Cyclohexanone	0.43815	-1.1905
D-Glucaro-1,4-lactone	0.43593	-1.1978
4-Hydroxyphenylglycine	0.42597	-1.2312
2,4-Pentadienal	0.41556	-1.2669
5-octenoylglycine	0.41317	-1.2752
Dehydroascorbic acid	0.41279	-1.2765
Styrene	0.41039	-1.2849
N-Lactoylleucine	0.40051	-1.3201
gly-cys-val-lys	0.39809	-1.3288
Tiglylglycine	0.38482	-1.3777
4-Hydroxy-2,2,6,6-tetramethylpiperidine-1-oxyl	0.38352	-1.3826
ala-gly-trp-cys	0.3812	-1.3914
6-Hydroxynon-7-enoylcarnitine	0.3764	-1.4097
N-Acetyl-L-phenylalanine	0.37319	-1.422
3-Oxoglutaric acid	0.36821	-1.4414
N-Heptanoylglycine	0.36588	-1.4506
N-Acetyl-S-(3-hydroxypropyl)cysteine	0.35292	-1.5026
Terbutaline	0.33723	-1.5682
4-hydroxyhexanoylglycine	0.33076	-1.5962
Methyldopate	0.32711	-1.6121
Propionylcarnitine	0.32061	-1.6411
3-hydroxyoct-3-enoylglycine	0.31487	-1.6672
Indole-3-acetic-acid-O-glucuronide	0.31211	-1.6799
Diethadione	0.3094	-1.6924
2-Aminoheptanedioic acid	0.28903	-1.7907
1-Nitro-7-glutathionyl-8-hydroxy-7,8-dihydronaphthalene	0.28455	-1.8133
Estriol	0.2722	-1.8773
Butane-1,1-diamine	0.26604	-1.9103
2-Fluoro-2',3'-dideoxyadenosine	0.25879	-1.9501
(Z)-1,3-Octadiene	0.25746	-1.9576
Nona-3,7-dienoylcarnitine	0.24232	-2.045
Acetylcysteine	0.22027	-2.1827
1-hydroxyhexanoylglycine	0.19475	-2.3603
5-Hydroxydec-8-enoylcarnitine	0.17884	-2.4833
N-[(3s)-2-Oxotetrahydrofuran-3-Yl]butanamide	0.17304	-2.5309
Petasinine	0.15811	-2.661
Dopaquinone	0.15206	-2.7173
butenoylcarnitine	0.14707	-2.7654
hydroxyvalerylglycine	0.14004	-2.836
N-Acetyl-DL-homocysteine	0.1376	-2.8614
11-Dodecenoic acid	0.13042	-2.9388
trihydroxyflavone	0.1272	-2.9749
5,7-Dihydroxy-3-methoxyflavone	0.11855	-3.0764
Histidyltyrosine	0.096704	-3.3703
7,4'-Dihydroxyflavone	0.09391	-3.4126
2,3-Dimethyl-2-cyclohexen-1-one	0.091932	-3.4433
3-Cyclopentylpropionic acid	0.085757	-3.5436
2,5-Octadien-1-ol	0.076688	-3.7049
Tryptophyl-Asparagine	0.062406	-4.0022
Rivularine	0.053751	-4.2176
11-Hydroxyyohimbine	0.047064	-4.4092
N-Acetyl-S-allylcysteine	0.028383	-5.1388
N-Eicosapentaenoyl Methionine	0.022851	-5.4516
Glutamylmethionine	0.018031	-5.7934
Thioproline	0.017593	-5.8288
7-Hydroxy-6-methyl-2H-1-benzopyran-2-one	0.016168	-5.9507
3-Hydroxybutyrylcarnitine	0.016052	-5.9611
Pelargonidin 3-(6''-succinyl-glucoside)	0.0013513	-9.5315
Thiazole, 4,5-dihydro-2,4,4-trimethyl-	0.00031871	-11.615
Epinephrine glucuronide	0.00019289	-12.34
