# Supplementary material for: Increased renal elimination of endogenous and synthetic pyrimidine nucleosides in concentrative nucleoside transporter 1 deficient mice
Source: Nat Commun. 2023 Jun 1;14:3175. doi: 10.1038/s41467-023-38789-8 (PMC10235067; doi:10.1038/s41467-023-38789-8)
Supplement: Supplementary file 4 — Supplementary Data 2 [file 41467_2023_38789_MOESM4_ESM.xlsx]

## Sheet: Plasma_FragmentationScores
Accepted Description	Score	Fragmentation Score	Mass Error (ppm)	Isotope Similarity
L-Tryptophan	47.8	50.3	7.41894	97.0264
Hypoxanthine	45.3	36.9	6.96942	97.7341
D-Pipecolic acid	45.5	40	4.87631	93.381
Indoleacrylic acid	47.8	50.8	7.67533	96.8874
4-Hydroxyquinoline	50.6	61.3	4.14856	96.6301
Arabinosylhypoxanthine	46.5	39.8	2.97326	96.3638
Nicotyrine	53	72.6	3.432	96.5564
Corticosterone	54.9	82.5	2.54427	94.9197
3a,4,5,6,7,7a-Hexahydroindene-1,2,3-trione	42.1	21.8	2.54801	91.8401
1,4-Ipomeadiol	44.4	31.1	4.59758	96.4818
(E,E)-2,6-Octadienal	45.8	39.9	5.5755	95.5297
3-Hydroxytetradecanedioic acid	50.2	61.6	6.36562	96.4185
4-Heptenoic acid	46.4	42.6	5.76434	95.8341
Methylenecyclohexane	42.8	27.2	5.96885	93.733
3-[(2-Mercapto-1-methylpropyl)thio]-2-butanol	46.3	46.7	-0.968038	85.8171
6-Hydroxypentadecanedioic acid	49.7	58.1	2.84196	93.8654
Hippuric acid	43.6	29	3.82612	93.447
3-Cyclopentylpropionic acid	47.8	41.7	1.31385	98.8497
2-Methylindole	51.5	64.8	3.8556	97.2603
xi-7-Hydroxyhexadecanedioic acid	48.9	54.1	2.15642	93.1752
Pantothenic acid	52.4	70.5	4.10051	96.2471
6-Hydrazinonicotinic acid	49	59.8	-9.318	95.4668
(3S,5R,6R,7E)-3,5,6-Trihydroxy-7-megastigmen-9-one	52.5	69.5	3.25951	96.7354
Creatinine	40.1	11.2	6.5346	96.6757
imolamine	45.2	31.5	0.0349007	94.5486
N-Hexadecanoyl-serine	46.4	41.2	0.695637	91.6411
Octyl gallate	45.4	41.2	-6.70138	93.1944
Sebacic acid	46.5	42.6	2.56994	93.0816
8-Hydroxy-5,6-octadienoic acid	40	10.4	3.75012	94.1555
Glutamylleucylarginine	47.1	49.3	8.83067	96.0888
alpha-Campholonic acid	47.1	44.2	3.73375	95.87
met-lys-lys	53.3	86.2	-9.52164	90.9054
N-Eicosapentaenoyl Methionine	45.7	50.8	8.08012	86.6051
(2R,3S)-3-(6-Amino-9H-purin-9-yl)nonan-2-ol	46.1	43	-3.33141	91.5507
20-Trihydroxy-leukotriene-B4	44.5	31.8	0.838102	91.5798
Butanedioic acid, octenyl-	46.8	43.8	5.74637	96.6859
Dynorphin B (10-13)	43.5	33.5	-3.27607	88.0549
3-Hydroxydodecanedioic acid	48.2	51.5	6.09782	96.5291
1-Benzazepine	51.8	66.5	1.89381	94.8033
9,13-Dihydroxy-4-megastigmen-3-one 9-glucoside	53	75	3.05851	93.4713
asn-gly-lys-gly	47.5	54.2	7.89667	92.3191
L-Tyrosine	53.1	73.5	4.77516	97.3287
Creatine	44.3	33.7	8.86992	97.6736
Isocrotonic acid	40.5	13.8	7.81355	97.2277
13-Docosenamide	51.4	63.9	0.917567	94.4608
2,5-Diamino-4,5-diketopyrimidine	47.9	42.4	-1.5096	99.1475
8-Aminooctanoic acid	48.1	50	6.22535	97.529
N-Eicosapentaenoyl Cysteine	42.5	35.6	6.95756	84.5977
(3R,7R)-1,3,7-Octanetriol	42.3	20.1	5.27371	97.6253
2-Ethyl-3,4-dihydroxyfuran	43.9	37.5	-5.15843	87.9968
LysoPC(18:3(6Z,9Z,12Z)/0:0)	52.6	79.9	-2.60091	86.3194
Propionylcarnitine	46.8	43.1	4.7909	96.6221
Hexanoylcarnitine	45.5	35.5	3.45582	95.8505
Oxidized glutathione	44.9	40.3	2.99777	87.6399
Pentadeca-5,7,9-trienedioylcarnitine	42.1	26.6	9.32593	94.0076
Adenosine monophosphate	46.4	39.7	1.58043	94.4193
Adenosine	49.3	54.6	4.23735	96.6487

## Sheet: Plasma_FinalTable_t-test
Accepted Description	t.stat	p.value	minusLOG10(p)	FDR
L-Tryptophan	5.0307	1.97e-05	4.7062	0.00055994
Hypoxanthine	-4.8712	3.11e-05	4.5078	0.00055994
D-Pipecolic acid	-4.8689	3.13e-05	4.505	0.00055994
Indoleacrylic acid	4.801	3.8e-05	4.4206	0.00055994
4-Hydroxyquinoline	4.4767	9.56e-05	4.0194	0.0010249
Arabinosylhypoxanthine	-4.4464	0.00010423	3.982	0.0010249
Nicotyrine	4.3165	0.00015049	3.8225	0.0012684
Corticosterone	3.9475	0.00042256	3.3741	0.0030926
3a,4,5,6,7,7a-Hexahydroindene-1,2,3-trione	3.833	0.00057976	3.2368	0.0030926
1,4-Ipomeadiol	3.8078	0.00062132	3.2067	0.0030926
(E,E)-2,6-Octadienal	3.7731	0.00068338	3.1653	0.0030926
3-Hydroxytetradecanedioic acid	3.7695	0.00069011	3.1611	0.0030926
4-Heptenoic acid	3.7622	0.00070411	3.1524	0.0030926
Methylenecyclohexane	3.7471	0.00073384	3.1344	0.0030926
3-[(2-Mercapto-1-methylpropyl)thio]-2-butanol	-3.6351	0.00099545	3.002	0.0039154
6-Hydroxypentadecanedioic acid	3.5108	0.001392	2.8564	0.0050018
Hippuric acid	-3.4979	0.0014412	2.8413	0.0050018
3-Cyclopentylpropionic acid	3.3329	0.002235	2.6507	0.0073257
2-Methylindole	3.2359	0.0028824	2.5402	0.0086576
xi-7-Hydroxyhexadecanedioic acid	3.229	0.0029348	2.5324	0.0086576
Pantothenic acid	3.2059	0.0031164	2.5063	0.0087557
6-Hydrazinonicotinic acid	-3.1766	0.0033632	2.4733	0.0090194
(3S,5R,6R,7E)-3,5,6-Trihydroxy-7-megastigmen-9-one	3.1253	0.0038401	2.4157	0.0098506
Creatinine	-3.0872	0.0042346	2.3732	0.010204
imolamine	3.0527	0.0046253	2.3349	0.010204
N-Hexadecanoyl-serine	-3.049	0.0046691	2.3308	0.010204
Octyl gallate	3.0422	0.004751	2.3232	0.010204
Sebacic acid	3.0347	0.0048428	2.3149	0.010204
8-Hydroxy-5,6-octadienoic acid	2.9949	0.0053579	2.271	0.010901
Glutamylleucylarginine	2.9653	0.0057733	2.2386	0.011217
alpha-Campholonic acid	2.9572	0.0058935	2.2296	0.011217
met-lys-lys	2.9334	0.0062569	2.2036	0.011416
N-Eicosapentaenoyl Methionine	2.9243	0.0064011	2.1937	0.011416
(2R,3S)-3-(6-Amino-9H-purin-9-yl)nonan-2-ol	2.9134	0.0065788	2.1819	0.011416
20-Trihydroxy-leukotriene-B4	2.8721	0.007292	2.1372	0.012292
Butanedioic acid, octenyl-	2.8395	0.0079081	2.1019	0.012872
Dynorphin B (10-13)	2.8312	0.0080724	2.093	0.012872
3-Hydroxydodecanedioic acid	2.8127	0.0084501	2.0731	0.012899
1-Benzazepine	2.8063	0.008584	2.0663	0.012899
9,13-Dihydroxy-4-megastigmen-3-one 9-glucoside	2.7988	0.0087448	2.0582	0.012899
asn-gly-lys-gly	2.6411	0.012828	1.8918	0.01846
L-Tyrosine	2.6065	0.013935	1.8559	0.019575
Creatine	-2.5776	0.014926	1.8261	0.02038
Isocrotonic acid	2.566	0.015344	1.8141	0.02038
13-Docosenamide	2.5605	0.015544	1.8084	0.02038
2,5-Diamino-4,5-diketopyrimidine	2.5358	0.016476	1.7831	0.021133
8-Aminooctanoic acid	-2.4933	0.018203	1.7398	0.022441
N-Eicosapentaenoyl Cysteine	2.492	0.018257	1.7386	0.022441
(3R,7R)-1,3,7-Octanetriol	2.4245	0.021352	1.6706	0.02571
2-Ethyl-3,4-dihydroxyfuran	2.3363	0.026114	1.5831	0.03021
LysoPC(18:3(6Z,9Z,12Z)/0:0)	-2.2834	0.029414	1.5314	0.033374
Propionylcarnitine	-2.0651	0.047365	1.3245	0.052727
Hexanoylcarnitine	-1.9129	0.065035	1.1869	0.069765
Oxidized glutathione	-1.6653	0.10593	0.97499	0.1116
Pentadeca-5,7,9-trienedioylcarnitine	-1.4317	0.16222	0.78988	0.16792
Adenosine monophosphate	-0.6723	0.50637	0.29553	0.5151
Adenosine	-0.53614	0.59569	0.22498	0.59569

## Sheet: Plasma_FinalTable_FoldChange
Accepted Description	Fold Change	log2(FC)
Methylenecyclohexane	4.303	2.1053
xi-7-Hydroxyhexadecanedioic acid	4.0339	2.0122
4-Heptenoic acid	3.8427	1.9421
6-Hydroxypentadecanedioic acid	3.7968	1.9248
1,4-Ipomeadiol	3.7245	1.8971
3-Hydroxytetradecanedioic acid	3.6668	1.8745
(E,E)-2,6-Octadienal	3.6317	1.8606
3-Cyclopentylpropionic acid	3.1561	1.6581
3a,4,5,6,7,7a-Hexahydroindene-1,2,3-trione	2.0548	1.039
N-Eicosapentaenoyl Methionine	1.9179	0.9395
Glutamylleucylarginine	1.9151	0.93745
alpha-Campholonic acid	1.8802	0.91085
Sebacic acid	1.8524	0.88938
imolamine	1.718	0.78076
(3S,5R,6R,7E)-3,5,6-Trihydroxy-7-megastigmen-9-one	1.7032	0.76823
met-lys-lys	1.6535	0.72549
9,13-Dihydroxy-4-megastigmen-3-one 9-glucoside	1.6359	0.71005
20-Trihydroxy-leukotriene-B4	1.6338	0.70823
8-Hydroxy-5,6-octadienoic acid	1.6327	0.70728
(2R,3S)-3-(6-Amino-9H-purin-9-yl)nonan-2-ol	1.6266	0.70182
asn-gly-lys-gly	1.616	0.69241
Butanedioic acid, octenyl-	1.5663	0.64734
13-Docosenamide	1.5663	0.64732
Corticosterone	1.5405	0.62342
N-Eicosapentaenoyl Cysteine	1.5344	0.61764
Dynorphin B (10-13)	1.5114	0.59585
Isocrotonic acid	1.4875	0.57291
Pantothenic acid	1.4861	0.5715
3-Hydroxydodecanedioic acid	1.4754	0.56111
Octyl gallate	1.3585	0.44202
2-Ethyl-3,4-dihydroxyfuran	1.3166	0.39687
L-Tyrosine	1.2529	0.32531
2,5-Diamino-4,5-diketopyrimidine	1.2457	0.31698
L-Tryptophan	1.2301	0.29875
Indoleacrylic acid	1.2118	0.2771
4-Hydroxyquinoline	1.2087	0.27351
Nicotyrine	1.1873	0.24767
(3R,7R)-1,3,7-Octanetriol	1.1718	0.2287
2-Methylindole	1.1633	0.21828
1-Benzazepine	1.1613	0.2157
Adenosine	0.85241	-0.23038
LysoPC(18:3(6Z,9Z,12Z)/0:0)	0.84745	-0.2388
N-Hexadecanoyl-serine	0.81323	-0.29826
Pentadeca-5,7,9-trienedioylcarnitine	0.80044	-0.32114
Propionylcarnitine	0.77282	-0.37179
Arabinosylhypoxanthine	0.75492	-0.4056
Hypoxanthine	0.75463	-0.40616
Adenosine monophosphate	0.70161	-0.51126
Hexanoylcarnitine	0.68478	-0.54628
Creatine	0.68395	-0.54804
Oxidized glutathione	0.67749	-0.56172
3-[(2-Mercapto-1-methylpropyl)thio]-2-butanol	0.64702	-0.62811
8-Aminooctanoic acid	0.6095	-0.7143
Creatinine	0.60781	-0.7183
6-Hydrazinonicotinic acid	0.58727	-0.76791
Hippuric acid	0.58019	-0.78541
D-Pipecolic acid	0.52127	-0.93989
