# Supplementary material for: Increased renal elimination of endogenous and synthetic pyrimidine nucleosides in concentrative nucleoside transporter 1 deficient mice
Source: Nat Commun. 2023 Jun 1;14:3175. doi: 10.1038/s41467-023-38789-8 (PMC10235067; doi:10.1038/s41467-023-38789-8)
Supplement: Supplementary file 6 — Source Data [file 41467_2023_38789_MOESM6_ESM.xlsx]

## Sheet: Figure 1
	A
	Schematic workflow illustrating the Slc28a1 editing and genotyping strategy. CRISPR/Cas9 diagram was created with BioRender.com
	B
	C
	D
	Slc28a1 Gene Expression Normalized to WT
		Kidney			Pancreas			Spleen
	CNT1 WT	0.985181	1.28991	0.874812	1.4	0.87	0.889	1.02	0.89	1.22
	CNT1 KO	0.168226	0.160077	0.161462	0.097	0.078	0.082	0.08	0.011	0.017
	E

## Sheet: Figure 2
	A
	Diagram illustrating transporter localization in the Kidney - Created using Biorender.
	B
		CNT1 WT Kidney											CNT1 KO Kidney											CNT1 WT Kidney											CNT1 KO Kidney
	C
	Schematic workflow used to profile the nucleobases, nucleosides, and (deoxy)nucleosides in Slc28a1+/+ and Slc28a1-/- mice urine.
	D
		CNT1 WT Urine						CNT1 KO Urine
	Cytidine	47.0123	40.3329	55.8621	55.2345	57.8259	42.9559	2631.28	2720.34	3923.8	2896.07	47.5682
	Uridine	1387.8	1110.58	1257.64	1254.33	813.19	1076.68	9272.06	8268.71	7476.78	8842.09	5734.96	866.214
	Adenosine	4409.97	1880.87	4312.53	2936.36	3583.54	3104.64	4320.23	4548.77	3905.75	5008.96	54.0888	3654.05
	Guanosine	835.434	448.98	966.092	756.075	699.405	568.498	703.025	727.592	649.823	774.5	656.392	742.039
	E
		CNT1 WT Urine						CNT1 KO Urine
	Deoxycytidine	254.959	140.637	204.661	257.036	202.255	173.778	12752.6	12517.6	10999.5	12564.5	6249.74	177.981
	Deoxyuridine	2905.21	2793.81	2341.92	2920.03	2505.68	2468.6	8162.39	7839.97	7123.48	8394.69	6082.74	2000.98
	Deoxythymidine	1284.18	1108.49	1153.35	1318.2	1022.37	1079.94	12659.7	9077.48	8414.24	13460	7531	853.317
	Deoxyadenosine	0	0	0	0	0	0	0	0	0	0	0	0
	Deoxyguanosine	42.7803	21.899	37.0181	24.541	38.8018	27.799	49.8566	38.2849	38.2489	44.9458	36.7423	32.7929
	F
		CNT1 WT Urine						CNT1 KO Urine
	Cytosine	32.0174	23.3886	35.6355	36.666	28.2028	23.7212	22.727	28.615	28.3545	21.3073	69.5492	39.2853
	Uracil	285.141	429.274	342.23	223.402	325.373	296.412	1887.69	1753.3	1637.3	1889.64	1171.54	320.622
	Thymine	26.4079	29.8351	25.9459	28.5037	33.2674	21.9969	24.8447	26.0619	23.5663	24.2181	88.0287	28.5781
	Adenine	35.5669	24.871	33.0396	50.0018	32.5204	20.8504	26.9366	23.9748	28.1173	20.3612	28.259	30.4866
	Guanine	868.602	461.303	1022.99	783.866	738.881	559.528	726.646	763.431	667.942	800.861	728.148	788.014

## Sheet: Figure 3
	A
	Schematic workflow illustrating LCMS Analysis. Diagram was created with BioRender.com
	B, C, and D
	Please refer to Data S1: Metabolomic profiling of the Slc28a1-/- mouse urine samples

## Sheet: Figure 4
	A, B, and C
		Pathway total	Hits.total	Hits.sig	Expected	FET	EASE	Gamma	Emp.Hits	Empirical	Pathway Number	Cpd.Hits
	Steroid hormone biosynthesis	77	54	49	17.839	0.047039	0.096577	0.017027	91	0.91	P1	C01953;C05489;C04555;C05139;C04295;C02140;C01780;C00410;C05498;C13712;C03681;C00735;C05284;C05488;C00762;C05497;C00280;C04373;C00523;C00468;C00951;C05141;C05298;C05299;C05302;C05301;C01124;C05290;C05297;C05294;C05295;C02373;C05140;C05473;C04042;C05490;C05479;C18041;C18075;C05471;C05469;C05285;C11136;C11135;C05300;C03917;C05293;C05503;C18045
	Arginine and proline metabolism	37	18	17	8.5718	0.13348	0.33075	0.028203	0	0	P2	C00334;C00134;C00555;C05936;C05147;C00763;C05938;C04281;C01157;C00148;C03440;C03287;C00025;C01165;C01035;C02946;C04282
	Aminoacyl-tRNA biosynthesis	22	15	14	5.0967	0.21389	0.46395	0.038491	0	0	P3	C00079;C00064;C00097;C00073;C00183;C00041;C00407;C00123;C00188;C00078;C00234;C00082;C00148;C00025
	Alanine, aspartate and glutamate metabolism	28	9	9	6.4867	0.16474	0.48924	0.040944	0	0	P4	C00041;C00232;C00025;C00334;C00064;C00158;C00036;C00042;C00026
	Phenylalanine metabolism	12	9	9	2.78	0.16474	0.48924	0.040944	0	0	P5	C00601;C00079;C00166;C07086;C05852;C02763;C01586;C00082;C05598
	Valine, leucine and isoleucine biosynthesis	8	8	8	1.8534	0.2018	0.55511	0.048343	0	0	P6	C00188;C00671;C00123;C00141;C00109;C00407;C00233;C00183
	Tyrosine metabolism	42	29	25	9.7301	0.3767	0.56016	0.048978	100	1	P7	C05589;C05583;C00547;C00788;C05577;C05576;C05588;C03758;C04043;C01161;C05581;C05587;C00355;C00082;C01036;C00544;C03765;C00483;C05578;C05594;C05582;C00164;C00642;C05579;C00822
	Valine, leucine and isoleucine degradation	35	13	12	8.1084	0.2883	0.56703	0.049863	0	0	P8	C00164;C00671;C00183;C00141;C00407;C06002;C00349;C03284;C00233;C00123;C02170;C01205
	Pyrimidine metabolism	39	12	11	9.0351	0.33283	0.62146	0.057677	0	0	P9	C00064;C00475;C00881;C00526;C00214;C00178;C21028;C21029;C00106;C00099;C01205
	Pantothenate and CoA biosynthesis	17	7	7	3.9384	0.24703	0.62547	0.058317	0	0	P10	C00831;C00864;C00183;C00097;C00099;C00106;C00141
	Citrate cycle (TCA cycle)	16	6	6	3.7067	0.30221	0.69904	0.072034	0	0	P11	C00026;C00042;C00311;C00036;C00417;C00158
	D-Glutamine and D-glutamate metabolism	6	6	6	1.39	0.30221	0.69904	0.072034	26	0.26	P12	C00217;C00025;C00819;C00064;C02237;C00026
	Lysine degradation	19	5	5	4.4017	0.36948	0.77379	0.091369	60	0.6	P13	C03793;C04076;C00956;C00408;C00450
	Porphyrin and chlorophyll metabolism	27	8	7	6.2551	0.56364	0.83655	0.11481	0	0	P14	C06505;C00500;C00931;C00430;C00025;C02191;C05770
	Arginine biosynthesis	14	4	4	3.2434	0.45144	0.84665	0.11954	24	0.24	P15	C00025;C00064;C00026;C00624
	Vitamin B6 metabolism	9	4	4	2.085	0.45144	0.84665	0.11954	60	0.6	P16	C00314;C00250;C00534;C00847
	Tryptophan metabolism	41	20	16	9.4984	0.72049	0.86415	0.12861	100	1	P17	C00078;C00978;C00643;C02700;C05653;C05634;C00398;C00331;C05642;C05660;C05639;C00108;C05640;C05645;C05637;C00954
	Glycine, serine and threonine metabolism	31	11	9	7.1817	0.68596	0.87901	0.13737	0	0	P18	C00719;C01026;C00213;C00143;C00188;C00097;C05519;C00109;C00430
	Primary bile acid biosynthesis	46	7	6	10.657	0.63328	0.88297	0.1399	0	0	P19	C02528;C00245;C01301;C00695;C04554;C17337
	Cysteine and methionine metabolism	33	7	6	7.6451	0.63328	0.88297	0.1399	0	0	P20	C00170;C00073;C00097;C21015;C02356;C00109
	Glyoxylate and dicarboxylate metabolism	31	7	6	7.1817	0.63328	0.88297	0.1399	0	0	P21	C00417;C00158;C00025;C00311;C00036;C00064
	Drug metabolism - cytochrome P450	21	10	8	4.8651	0.74007	0.91107	0.16092	78	0.78	P22	C16586;C16595;C16587;C16643;C16582;C16584;C16591;C16578
	Phenylalanine, tyrosine and tryptophan biosynthesis	4	3	3	0.92668	0.55125	0.91319	0.16278	54	0.54	P23	C00166;C00079;C00082
	Taurine and hypotaurine metabolism	8	3	3	1.8534	0.55125	0.91319	0.16278	0	0	P24	C00097;C00245;C05844
	Histidine metabolism	16	6	5	3.7067	0.70584	0.92328	0.1723	0	0	P25	C00025;C03680;C00785;C00388;C02835
	Glutathione metabolism	19	6	5	4.4017	0.70584	0.92328	0.1723	0	0	P26	C00025;C00097;C01419;C01879;C00134
	One carbon pool by folate	9	6	5	2.085	0.70584	0.92328	0.1723	6	0.06	P27	C00143;C00440;C03479;C00234;C00415
	Biosynthesis of unsaturated fatty acids	34	6	5	7.8768	0.70584	0.92328	0.1723	30	0.3	P28	C00219;C03242;C06426;C06427;C21943
	Butanoate metabolism	15	8	6	3.475	0.84218	0.96034	0.22284	22	0.22	P29	C00164;C00334;C00025;C00232;C00026;C00042
	Glycerophospholipid metabolism	13	2	2	3.0117	0.67272	0.96717	0.23709	53	0.53	P30	C00588;C00670
	alpha-Linolenic acid metabolism	12	2	2	2.78	0.67272	0.96717	0.23709	40	0.4	P31	C06427;C16300
	Nitrogen metabolism	6	2	2	1.39	0.67272	0.96717	0.23709	24	0.24	P32	C00025;C00064
	Propanoate metabolism	19	7	5	4.4017	0.88725	0.97703	0.26359	22	0.22	P33	C06002;C00042;C00099;C00109;C00163
	Ubiquinone and other terpenoid-quinone biosynthesis	9	4	3	2.085	0.85068	0.97973	0.2727	100	1	P34	C00082;C05819;C00544
	Retinol metabolism	15	8	5	3.475	0.96236	0.99373	0.35389	70	0.7	P35	C00777;C16677;C16679;C16680;C15493
	beta-Alanine metabolism	21	5	3	4.8651	0.95774	0.99559	0.37662	17	0.17	P36	C00099;C05340;C00106
	Folate biosynthesis	24	10	6	5.5601	0.98049	0.99659	0.3927	11	0.11	P37	C00415;C00268;C03684;C18239;C15522;C04244;C00835;C02953;C21640;C04874
	Purine metabolism	66	21	13	15.29	0.99448	0.99859	0.44525	63	0.63	P38	C00064;C04734;C00212;C00559;C05512;C01762;C00144;C00262;C00294;C00330;C00366;C00387;C00147
	Amino sugar and nucleotide sugar metabolism	35	4	2	8.1084	0.9806	0.99898	0.46299	81	0.81	P39	C00140;C00645;C01674
	Pyruvate metabolism	19	4	2	4.4017	0.9806	0.99898	0.46299	28	0.28	P40	C00036;C00937
	Nicotinate and nicotinamide metabolism	15	4	2	3.475	0.9806	0.99898	0.46299	82	0.82	P41	C03150;C00153
	Metabolism of xenobiotics by cytochrome P450	64	18	10	14.827	0.99855	0.99972	0.52971	64	0.64	P42	C14786;C19604;C19561;C19489;C19490;C14040;C14853;C14854;C14871;C03012;C19607;C19559;C14787
	Arachidonic acid metabolism	35	34	17	8.1084	1	1	0.77822	71	0.71	P43	C14768;C14769;C14770;C14771;C00219;C14781;C14813;C05966;C05356;C05956;C02165;C00427;C00584;C14772;C14773;C14774;C14775;C14782;C14814;C14778;C14823;C14812;C14748;C04742;C14749;C04805;C05965;C04853;C01312;C02198;C00696;C00639
	Glycolysis or Gluconeogenesis	23	1	1	5.3284	0.82044	1	1	0	0	P44	C00036
	Ascorbate and aldarate metabolism	10	1	1	2.3167	0.82044	1	1	24	0.24	P45	C00818
	Fatty acid biosynthesis	10	1	1	2.3167	0.82044	1	1	0	0	P46	C06423
	Synthesis and degradation of ketone bodies	5	2	1	1.1583	0.96817	1	1	39	0.39	P47	C00164
	Phosphonate and phosphinate metabolism	4	1	1	0.92668	0.82044	1	1	45	0.45	P48	C06459
	Selenocompound metabolism	16	1	1	3.7067	0.82044	1	1	40	0.4	P49	C00041
	D-Arginine and D-ornithine metabolism	4	1	1	0.92668	0.82044	1	1	41	0.41	P50	C01110
	N-Glycan biosynthesis	38	2	1	8.8034	0.96817	1	1	73	0.73	P51	C01246
	Thiamine metabolism	5	1	1	1.1583	0.82044	1	1	0	0	P52	C00097
	Riboflavin metabolism	4	1	1	0.92668	0.82044	1	1	45	0.45	P53	C00255
	Biotin metabolism	4	1	1	0.92668	0.82044	1	1	41	0.41	P54	C00120
	Terpenoid backbone biosynthesis	15	1	1	3.475	0.82044	1	1	0	0	P55	C00418

## Sheet: Figure 5
	A
	Schematic diagram illustrating gemcitabine mechanisms of action and metabolism.
	B
	Schematic workflow illustrating Slc28a1+/+ and Slc28a1-/- mice treatment and serial blood collection post gemcitabine administration. Plasma pharmacokinetic profiling of (C) gemcitabine, (D) dFdU, and (E) gemcitabine triphosphate in Slc28a1+/+ (black) and Slc28a1-/- (red) receiving a single intravenous dose of gemcitabine (50mg/kg).
	C, D, and E
	ID	Mouse Type	Time	Time	Cp (Gemcitabine)	Cp (dFdU)	Cp (Gemcitabine Triphosphate)
			Minutes	Hours	ng/mL	ng/mL	ng/mL
	1	WT	5	0.0833333	1713.35	148.145	37.6911
	1	WT	10	0.166667	1688.33	214.033	69.2745
	1	WT	15	0.25	1760.83	189.413	41.0977
	1	WT	30	0.5	566.453	0	38.2648
	1	WT	60	1	50.7813	0	28.8494
	1	WT	120	2	55.9517	0	32.3764
	1	WT	240	4	26.282	0	29.0426
	2	WT	5	0.0833333	3940.16	433.203	99.6911
	2	WT	10	0.166667	3506.95	421.975	57.2745
	2	WT	15	0.25	1621.02	386.792	29.0977
	2	WT	30	0.5	517.792	0	26.2648
	2	WT	60	1	29.7957	0	16.8494
	2	WT	120	2	29.7179	0	20.3764
	2	WT	240	4	23.9761	0	17.0426
	3	WT	5	0.0833333	3624.02	380.465	72.6911
	3	WT	10	0.166667	2856.57	507.425	99.2745
	3	WT	15	0.25	817.334	156.072	71.0977
	3	WT	30	0.5	695.341	170.91	68.2648
	3	WT	60	1	26.5747	0	58.8494
	3	WT	120	2	24.8646	0	62.3764
	3	WT	240	4	0	0	59.0426
	4	WT	5	0.0833333	4540.54	341.102	96.6911
	4	WT	10	0.166667	2832.05	460.142	72.2745
	4	WT	15	0.25	1651.93	216.88	44.0977
	4	WT	30	0.5	787.582	80.8657	41.2648
	4	WT	60	1	24.6237	0	31.8494
	4	WT	120	2	23.6637	0	35.3764
	4	WT	240	4	0	0	32.0426
	5	WT	5	0.0833333	4199.6	449.157	93.6911
	5	WT	10	0.166667	2639.67	479.909	103.275
	5	WT	15	0.25	2088.83	419.681	75.0977
	5	WT	30	0.5	413.42	243.534	72.2648
	5	WT	60	1	26.1027	0	62.8494
	5	WT	120	2	31.0775	0	66.3764
	5	WT	240	4	0	0	63.0426
	6	WT	5	0.0833333	3903.38	428.976	18.6911
	6	WT	10	0.166667	2592.18	246.866	105.275
	6	WT	15	0.25	1653.54	627.306	77.0977
	6	WT	30	0.5	1350.07	51.8385	74.2648
	6	WT	60	1	26.7624	0	64.8494
	6	WT	120	2	39.3598	0	68.3764
	6	WT	240	4	0	0	65.0426
	7	KO	5	0.0833333	2079.92	399.844	29.6911
	7	KO	10	0.166667	1943.22	391.716	49.2745
	7	KO	15	0.25	655.104	179.493	41.0977
	7	KO	30	0.5	30.4095	31.5362	48.2648
	7	KO	60	1	28.7942	0	38.8494
	7	KO	120	2	24.8237	0	29.3764
	7	KO	240	4	0	0	32.0426
	8	KO	5	0.0833333	2785.38	397.109	91.6911
	8	KO	10	0.166667	2505.77	516.311	37.2745
	8	KO	15	0.25	1145.1	457.819	29.0977
	8	KO	30	0.5	31.5431	112.074	36.2648
	8	KO	60	1	30.3338	0	26.8494
	8	KO	120	2	27.6006	0	17.3764
	8	KO	240	4	0	0	20.0426
	9	KO	5	0.0833333	2663.29	353.736	64.6911
	9	KO	10	0.166667	1699.01	478.159	79.2745
	9	KO	15	0.25	417.574	380.831	71.0977
	9	KO	30	0.5	74.2359	0	78.2648
	9	KO	60	1	29.5353	0	68.8494
	9	KO	120	2	0	0	59.3764
	9	KO	240	4	0	0	62.0426
	10	KO	5	0.0833333	2980.85	215.606	88.6911
	10	KO	10	0.166667	1487.77	230.143	52.2745
	10	KO	15	0.25	826.963	227.966	44.0977
	10	KO	30	0.5	31.1774	0	51.2648
	10	KO	60	1	27.3213	0	41.8494
	10	KO	120	2	23.2239	0	32.3764
	10	KO	240	4	24.934	0	35.0426
	11	KO	5	0.0833333	3967.8	287.027	85.6911
	11	KO	10	0.166667	1743.2	315.127	83.2745
	11	KO	15	0.25	1377.71	311.707	75.0977
	11	KO	30	0.5	31.1834	42.718	82.2648
	11	KO	60	1	28.2215	0	72.8494
	11	KO	120	2	0	0	63.3764
	11	KO	240	4	0	0	66.0426
	12	KO	5	0.0833333	4231.12	238.121	10.6911
	12	KO	10	0.166667	1817.05	265.986	85.2745
	12	KO	15	0.25	1793.17	303.44	77.0977
	12	KO	30	0.5	36.3042	35.4167	84.2648
	12	KO	60	1	27.5324	0	74.8494
	12	KO	120	2	23.0093	0	65.3764
	12	KO	240	4	0	0	68.0426
	F
	Gemcitabine
	ID	Mouse_Type	N_Samples	Dose	Rsq	Rsq_adjusted	Corr_XY	No_points_lambda_z	Lambda_z	Lambda_z_intercept	Lambda_z_lower	Lambda_z_upper	HL_Lambda_z	Span	Tmax	Cmax	Cmax_D	C0	Tlast	Clast	Clast_pred	AUClast	AUClast_D	AUCall	AUCINF_obs	AUCINF_D_obs	AUC_%Extrap_obs	AUC_%Back_Ext_obs	Vz_obs	Cl_obs	AUCINF_pred	AUCINF_D_pred	AUC_%Extrap_pred	AUC_%Back_Ext_pred	Vz_pred	Cl_pred	AUMClast	AUMCINF_obs	AUMC_%Extrap_obs	AUMCINF_pred	AUMC_%Extrap_pred	MRTlast	MRTINF_obs	MRTINF_pred	Vss_obs	Vss_pred
				mg					1/min		min	min	min		min	ng/mL	kg*ng/mL/mg	ng/mL	min	ng/mL	ng/mL	min*ng/mL	min*kg*ng/mL/mg	min*ng/mL	min*ng/mL	min*kg*ng/mL/mg	%	%	mL/kg	mL/min/kg	min*ng/mL	min*kg*ng/mL/mg	%	%	mL/kg	mL/min/kg	min*min*ng/mL	min*min*ng/mL	%	min*min*ng/mL	%	min	min	min	mL/kg	mL/kg
	1	WT	7	50	0.809496	0.618993	-0.89972	3	0.00403594	4.30533	60	240	171.744	1.04807	15	1760.83	35.2165	1738.74	240	26.282	28.1263	60606.4	1212.13	60606.4	67118.4	1342.37	9.70224	12.8582	184580	744.952	67575.4	1351.51	10.3129	12.7713	183332	739.914	1.89358e+06	5.06996e+06	62.651	5.29286e+06	64.2239	31.2438	75.5375	78.3253	56271.8	57954
	2	WT	7	50	0.899253	0.798506	-0.948289	3	0.0012904	3.50171	60	240	537.158	0.335097	5	3940.16	78.8031	4426.87	240	23.9761	24.3375	81617.2	1632.34	81617.2	100198	2003.95	18.5437	20.8763	386714	499.014	100478	2009.55	18.7708	20.8181	385636	497.623	1.61317e+06	2.04714e+07	92.1199	2.07557e+07	92.2278	19.7651	204.311	206.57	101954	102794
	3	WT	7	50	0.800454	0.750568	-0.894681	6	0.0451791	7.78993	5	120	15.3422	7.49566	5	3624.02	72.4804	4597.66	120	24.8646	10.6806	69657.4	1393.15	71149.3	70207.8	1404.16	0.783897	29.2762	15763.3	712.172	69893.8	1397.88	0.338237	29.4077	15834.1	715.371	986649	1.06487e+06	7.34589	1.02025e+06	3.29345	14.1643	15.1675	14.5971	10801.8	10442.4
	4	WT	7	50	0.814903	0.768628	-0.90272	6	0.0484905	8.0756	5	120	14.2945	8.04506	5	4540.54	90.8107	7279.69	120	23.6637	9.55189	91120.1	1822.4	92539.9	91608.1	1832.16	0.532711	32.2576	11255.9	545.803	91317	1826.34	0.215715	32.3604	11291.8	547.543	1.1862e+06	1.25482e+06	5.46888	1.2139e+06	2.28195	13.018	13.6977	13.2932	7476.26	7278.61
	5	WT	7	50	0.778047	0.722558	-0.882069	6	0.0455485	7.92002	5	120	15.2178	7.55694	5	4199.6	83.992	6681.38	120	31.0775	11.6372	83197	1663.94	85061.6	83879.3	1677.59	0.813425	32.4305	13087	596.095	83452.5	1669.05	0.306151	32.5963	13154	599.143	1.01171e+06	1.10857e+06	8.73695	1.04798e+06	3.46076	12.1604	13.2162	12.5578	7878.12	7523.93
	6	WT	7	50	0.761554	0.701942	-0.872671	6	0.0438373	8.03819	5	120	15.8118	7.27304	5	3903.38	78.0677	5877.84	120	39.3598	16.0822	96469.4	1929.39	98831	97367.3	1947.35	0.922139	25.1142	11714.2	513.519	96836.3	1936.73	0.378847	25.252	11778.4	516.335	1.60047e+06	1.7287e+06	7.41743	1.65287e+06	3.16977	16.5905	17.7544	17.0687	9117.23	8813.15
	7	KO	7	50	0.995022	0.990044	-0.997508	3	0.00228617	3.48894	30	120	303.191	0.296843	5	2079.92	41.5984	2226.24	120	24.8237	24.8933	34957	699.14	36446.4	45815.2	916.304	23.7	23.4974	477366	1091.34	45845.6	916.913	23.7507	23.4818	477049	1090.62	435061	6.48755e+06	93.2939	6.50452e+06	93.3114	12.4456	141.603	141.879	154537	154735
	8	KO	7	50	0.998001	0.996001	-0.999	3	0.00149643	3.49857	30	120	463.2	0.194301	5	2785.38	55.7076	3096.19	120	27.6006	27.6326	48549.9	970.999	50206	66994.2	1339.88	27.5311	21.9481	498742	746.334	67015.6	1340.31	27.5543	21.941	498582	746.095	569242	1.5108e+07	96.2322	1.51249e+07	96.2364	11.7249	225.512	225.692	168308	168388
	9	KO	7	50	0.863834	0.818445	-0.929426	5	0.0815095	7.76671	5	60	8.50388	6.46764	5	2663.29	53.2658	4174.86	60	29.5353	17.7456	38537.7	770.754	39423.8	38900.1	778.001	0.9315	43.9469	15769.3	1285.35	38755.4	775.108	0.56176	44.1109	15828.1	1290.14	290860	317047	8.25961	306594	5.1318	7.54741	8.15028	7.91098	10475.9	10206.3
	10	KO	7	50	0.432004	0.318405	-0.65727	7	0.0169392	6.18033	5	240	40.9198	5.74294	5	2980.85	59.6169	5972.33	240	24.934	8.28903	51060.7	1021.21	51060.7	52532.6	1050.65	2.80201	42.6077	56188.7	951.789	51550	1031	0.949255	43.4198	57259.7	969.932	977634	1.4178e+06	31.0459	1.12396e+06	13.0191	19.1465	26.989	21.8034	25687.9	21147.8
	11	KO	7	50	0.781519	0.708693	-0.884036	5	0.0944636	8.21865	5	60	7.33772	7.49552	5	3967.8	79.356	9031.34	60	28.2215	12.8177	66035.4	1320.71	66882.1	66334.2	1326.68	0.450379	48.9911	7979.36	753.759	66171.1	1323.42	0.205059	49.1119	7999.03	755.617	439460	460548	4.57889	449037	2.13296	6.65491	6.94284	6.78601	5233.23	5127.62
	12	KO	7	50	0.905508	0.811017	-0.951582	3	0.00477046	3.68166	30	120	145.3	0.619408	5	4231.12	84.6224	9852.43	120	23.0093	22.4033	75549.7	1510.99	76930.3	80373	1607.46	6.00114	43.8068	130407	622.099	80246	1604.92	5.85233	43.8762	130613	623.084	647283	2.23715e+06	71.0667	2.19528e+06	70.5148	8.56763	27.8346	27.3569	17315.9	17045.6
	dFdU
	ID	Mouse_Type	N_Samples	Dose	Rsq	Rsq_adjusted	Corr_XY	No_points_lambda_z	Lambda_z	Lambda_z_intercept	Lambda_z_lower	Lambda_z_upper	HL_Lambda_z	Span	Tmax	Cmax	Cmax_D	C0	Tlast	Clast	Clast_pred	AUClast	AUClast_D	AUCall	AUCINF_obs	AUCINF_D_obs	AUC_%Extrap_obs	AUC_%Back_Ext_obs	Vz_obs	Cl_obs	AUCINF_pred	AUCINF_D_pred	AUC_%Extrap_pred	AUC_%Back_Ext_pred	Vz_pred	Cl_pred	AUMClast	AUMCINF_obs	AUMC_%Extrap_obs	AUMCINF_pred	AUMC_%Extrap_pred	MRTlast	MRTINF_obs	MRTINF_pred	Vss_obs	Vss_pred
				mg					1/min		min	min	min		min	ng/mL	kg*ng/mL/mg	ng/mL	min	ng/mL	ng/mL	min*ng/mL	min*kg*ng/mL/mg	min*ng/mL	min*ng/mL	min*kg*ng/mL/mg	%	%	mL/kg	mL/min/kg	min*ng/mL	min*kg*ng/mL/mg	%	%	mL/kg	mL/min/kg	min*min*ng/mL	min*min*ng/mL	%	min*min*ng/mL	%	min	min	min	mL/kg	mL/kg
	1	WT	7	50				0							10	214.033	4.28066	148.145	15	189.413		2654.78	53.0957	4075.38													21508.2					8.10169
	2	WT	7	50	0.912453	0.824907	-0.955224	3	0.0113321	6.138	5	15	61.1667	0.163488	5	433.203	8.66407	444.731	15	386.792	390.731	6354.7	127.094	9255.63	40487.1	809.741	84.3044	5.42108	108979	1234.96	40834.7	816.693	84.438	5.37493	108051	1224.45	46433.5	3.57042e+06	98.6995	3.60631e+06	98.7124	7.30696	88.1868	88.315	108907	108137
	3	WT	7	50	0.411958	-0.176083	-0.64184	3	0.0404572	6.21532	10	30	17.1328	1.16735	10	507.425	10.1485	380.465	30	170.91	148.651	8233.16	164.663	10796.8	12457.6	249.152	33.9106	15.2704	99206.3	4013.61	11907.4	238.149	30.857	15.976	103790	4199.06	96748.4	327900	70.4945	297795	67.5118	11.7511	26.3212	25.0092	105643	105015
	4	WT	7	50	0.959207	0.918413	-0.979391	3	0.0820526	6.80552	10	30	8.4476	2.36754	10	460.142	9.20285	341.102	30	80.8657	77.0106	7634.27	152.685	8847.25	8619.8	172.396	11.4334	19.786	70693.6	5800.6	8572.82	171.456	10.948	19.8944	71081.1	5832.39	82261.4	123838	33.5736	121856	32.4931	10.7753	14.3667	14.2143	83335.7	82903.1
	5	WT	7	50	0.996998	0.993997	-0.998498	3	0.034463	6.5346	10	30	20.1128	0.994391	10	479.909	9.59819	449.157	30	243.534	244.867	11791.5	235.831	15444.5	18858.1	377.161	37.4722	11.9089	76934.3	2651.39	18896.7	377.935	37.6002	11.8845	76776.8	2645.96	152972	570014	73.1636	572297	73.2706	12.973	30.2266	30.2855	80142.3	80134.2
	6	WT	7	50				0							15	627.306	12.5461	745.427	30	51.8385		11904.6	238.093	12682.2													128827					10.8216
	7	KO	7	50	0.995807	0.991615	-0.997901	3	0.123654	7.13759	10	30	5.60554	3.5679	5	399.844	7.99687	408.139	30	31.5362	30.8142	7009.6	140.192	7482.64	7264.64	145.293	3.51065	27.8053	55660.6	6882.66	7258.8	145.176	3.43303	27.8277	55705.4	6888.19	63601.5	73315.1	13.2491	73092.7	12.9851	9.07349	10.0921	10.0695	69460.1	69360.9
	8	KO	7	50	0.9708	0.941599	-0.985292	3	0.0804029	7.1715	10	30	8.62092	2.31994	10	516.311	10.3262	397.109	30	112.074	116.678	10978.6	219.572	12659.7	12372.5	247.451	11.2661	16.048	50262	4041.21	12429.8	248.596	11.6749	15.9741	50030.5	4022.6	129633	188787	31.3337	191216	32.2062	11.8078	15.2585	15.3837	61663	61882.5
	9	KO	7	50				0							10	478.159	9.56318	353.736	15	380.831		5995.89	119.918	8852.13													47032.5					7.84412
	10	KO	7	50				0							10	230.143	4.60286	215.606	15	227.966		3337.67	66.7534	5047.42													25446					7.62388
	11	KO	7	50	0.944499	0.888999	-0.971854	3	0.107436	7.05288	10	30	6.45172	3.09995	10	315.127	6.30255	287.027	30	42.718	46.0533	7165.79	143.316	7806.56	7563.4	151.268	5.25706	18.9747	61532.3	6610.78	7594.45	151.889	5.64436	18.8972	61280.7	6583.76	79299.6	94928.9	16.4642	96149.2	17.5245	11.0664	12.5511	12.6605	82972.4	83353.4
	12	KO	7	50				0							15	303.44	6.06879	238.121	30	35.4167		6415.86	128.317	6947.11													72737					11.3371
	Gem-TP
	ID	Mouse_Type	N_Samples	Dose	Rsq	Rsq_adjusted	Corr_XY	No_points_lambda_z	Lambda_z	Lambda_z_intercept	Lambda_z_lower	Lambda_z_upper	HL_Lambda_z	Span	Tmax	Cmax	Cmax_D	C0	Tlast	Clast	Clast_pred	AUClast	AUClast_D	AUCall	AUCINF_obs	AUCINF_D_obs	AUC_%Extrap_obs	AUC_%Back_Ext_obs	Vz_obs	Cl_obs	AUCINF_pred	AUCINF_D_pred	AUC_%Extrap_pred	AUC_%Back_Ext_pred	Vz_pred	Cl_pred	AUMClast	AUMCINF_obs	AUMC_%Extrap_obs	AUMCINF_pred	AUMC_%Extrap_pred	MRTlast	MRTINF_obs	MRTINF_pred	Vss_obs	Vss_pred
				mg					1/min		min	min	min		min	ng/mL	kg*ng/mL/mg	ng/mL	min	ng/mL	ng/mL	min*ng/mL	min*kg*ng/mL/mg	min*ng/mL	min*ng/mL	min*kg*ng/mL/mg	%	%	mL/kg	mL/min/kg	min*ng/mL	min*kg*ng/mL/mg	%	%	mL/kg	mL/min/kg	min*min*ng/mL	min*min*ng/mL	%	min*min*ng/mL	%	min	min	min	mL/kg	mL/kg
	1	WT	7	50	0.493041	0.324054	-0.702169	5	0.00123357	3.62847	15	240	561.904	0.400424	10	69.2745	1.38549	37.6911	240	29.0426	28.006	7855.65	157.113	7855.65	31399.2	627.983	74.9814	0.600193	1.29089e+06	1592.4	30558.9	611.177	74.2934	0.616697	1.32638e+06	1636.19	882171	2.56183e+07	96.5565	2.47354e+07	96.4336	112.298	815.891	809.436	1.29922e+06	1.32439e+06
	2	WT	7	50	0.490298	0.320398	-0.700213	5	0.00190484	3.23981	15	240	363.887	0.618323	5	99.6911	1.99382	173.521	240	17.0426	16.1618	5715.22	114.304	5715.22	14662.2	293.244	61.0207	4.65844	1.79024e+06	3410.13	14199.8	283.996	59.7514	4.81014	1.84854e+06	3521.18	538421	7.38267e+06	92.707	7.02893e+06	92.3399	94.2083	503.517	495.003	1.71706e+06	1.74299e+06
	3	WT	7	50	0.494737	0.326316	-0.703376	5	0.000658436	4.21601	15	240	1052.72	0.213733	10	99.2745	1.98549	72.6911	240	59.0426	57.8576	15093.1	301.863	15093.1	104764	2095.28	85.5932	0.346928	724843	477.263	102964	2059.29	85.3414	0.352991	737512	485.605	1.7463e+06	1.59455e+08	98.9048	1.5629e+08	98.8827	115.701	1522.04	1517.9	726413	737100
	4	WT	7	50	0.493377	0.324502	-0.702408	5	0.00113418	3.70559	15	240	611.146	0.368161	5	96.6911	1.93382	129.356	240	32.0426	30.9814	9077.31	181.546	9077.31	37329.2	746.583	75.6831	1.51388	1.18098e+06	1339.44	36393.5	727.87	75.0579	1.5528	1.21134e+06	1373.87	969971	3.266e+07	97.0301	3.16105e+07	96.9315	106.857	874.919	868.575	1.1719e+06	1.19331e+06
	5	WT	7	50	0.494829	0.326439	-0.703441	5	0.000619982	4.27346	15	240	1118.01	0.20125	10	103.275	2.06549	93.6911	240	63.0426	61.8472	16180.6	323.613	16180.6	117865	2357.3	86.2719	0.39745	684235	424.214	115937	2318.74	86.0436	0.40406	695614	431.268	1.86192e+06	1.90278e+08	99.0215	1.86706e+08	99.0028	115.071	1614.37	1610.4	684839	694517
	6	WT	7	50	0.494871	0.326494	-0.70347	5	0.000602395	4.30099	15	240	1150.65	0.195541	10	105.275	2.10549	18.6911	240	65.0426	63.8424	16083.1	321.663	16083.1	124056	2481.13	87.0356	0.0753331	669067	403.042	122064	2441.28	86.824	0.0765627	679987	409.621	1.9176e+06	2.07071e+08	99.0739	2.03286e+08	99.0567	119.23	1669.17	1665.4	672746	682183
	7	KO	7	50	0.61469	0.518362	-0.784022	6	0.0018642	3.81375	10	240	371.821	0.618578	10	49.2745	0.98549	29.6911	240	32.0426	28.9724	8280.65	165.613	8280.65	25469	509.381	67.4874	0.582887	1.05309e+06	1963.17	23822.1	476.443	65.2397	0.623184	1.12589e+06	2098.89	925521	1.4271e+07	93.5147	1.29923e+07	92.8764	111.769	560.327	545.388	1.10002e+06	1.14471e+06
	8	KO	7	50	0.613967	0.517459	-0.783561	6	0.00273895	3.50401	10	240	253.07	0.908839	5	91.6911	1.83382	225.55	240	20.0426	17.2301	6290.29	125.806	6290.29	13607.9	272.158	53.7747	5.82825	1.34151e+06	3674.34	12581.1	251.621	50.0019	6.30395	1.451e+06	3974.23	581771	5.00968e+06	88.3871	4.38833e+06	86.7428	92.4871	368.145	348.805	1.35269e+06	1.38623e+06
	9	KO	7	50	0.612141	0.515177	-0.782395	6	0.0010429	4.32268	10	240	664.637	0.346054	10	79.2745	1.58549	64.6911	240	62.0426	58.6968	15518.1	310.363	15518.1	75008.8	1500.18	79.3116	0.431224	639170	666.589	71800.6	1436.01	78.3872	0.450491	667729	696.373	1.78965e+06	7.31111e+07	97.5522	6.92649e+07	97.4162	115.326	974.7	964.684	649724	671779
	10	KO	7	50	0.614475	0.518094	-0.783885	6	0.00172739	3.87808	10	240	401.268	0.573184	5	88.6911	1.77382	150.477	240	35.0426	31.9288	9575.11	191.502	9575.11	29861.5	597.23	67.9349	2.00231	969320	1674.4	28058.9	561.179	65.875	2.13095	1.03159e+06	1781.96	1.01332e+06	1.7626e+07	94.251	1.61498e+07	93.7255	105.829	590.258	575.569	988326	1.02564e+06
	11	KO	7	50	0.646614	0.575937	-0.804123	7	0.00110279	4.39411	5	240	628.538	0.373884	5	85.6911	1.71382	88.1779	240	66.0426	62.1429	16611.9	332.237	16611.9	76498.5	1529.97	78.2847	0.56821	592684	653.607	72962.4	1459.25	77.2323	0.595749	621408	685.285	1.90527e+06	7.05826e+07	97.3007	6.65274e+07	97.1361	114.693	922.666	911.804	603062	624846
	12	KO	7	50	0.611714	0.514643	-0.782122	6	0.00095877	4.39935	10	240	722.954	0.318139	10	85.2745	1.70549	10.6911	240	68.0426	64.6666	16508.1	330.163	16508.1	87476.7	1749.53	81.1285	0.0611084	596160	571.581	83955.6	1679.11	80.3371	0.0636713	621163	595.553	1.96095e+06	9.30138e+07	97.8918	8.84963e+07	97.7841	118.787	1063.3	1054.08	607760	627762
	G, H, I
	ID	Mouse Type	Time	Time	Cp (Gemcitabine)	Cp (dFdU)
			Minutes	Hours	ng/mL	ng/mL
	1	WT	5	0.0833333	446869	328.036
	1	WT	10	0.166667	627631	329.618
	1	WT	15	0.25	858783	331.343
	1	WT	30	0.5	725395	328.265
	1	WT	60	1	863664	328.849
	1	WT	120	2	403350	332.376
	1	WT	240	4	400475	429.043
	2	WT	5	0.0833333	473332	390.036
	2	WT	10	0.166667	654272	317.618
	2	WT	15	0.25	869257	319.343
	2	WT	30	0.5	865074	316.265
	2	WT	60	1	691965	316.849
	2	WT	120	2	410290	320.376
	2	WT	240	4	394084	471.043
	3	WT	5	0.0833333	486741	363.036
	3	WT	10	0.166667	654234	359.618
	3	WT	15	0.25	882561	361.343
	3	WT	30	0.5	694859	358.265
	3	WT	60	1	701388	358.849
	3	WT	120	2	371477	362.376
	3	WT	240	4	419478	459.043
	4	WT	5	0.0833333	465952	387.036
	4	WT	10	0.166667	642732	332.618
	4	WT	15	0.25	865564	334.343
	4	WT	30	0.5	1051246	331.265
	4	WT	60	1	530199	331.849
	4	WT	120	2	406197	335.376
	4	WT	240	4	409470	432.043
	5	WT	5	0.0833333	485933	384.036
	5	WT	10	0.166667	677281	363.618
	5	WT	15	0.25	871549	365.343
	5	WT	30	0.5	934229	362.265
	5	WT	60	1	662975	362.849
	5	WT	120	2	640633	366.376
	5	WT	240	4	387436	463.043
	6	WT	5	0.0833333	493479	309.036
	6	WT	10	0.166667	755524	365.618
	6	WT	15	0.25	735964	367.343
	6	WT	30	0.5	1018271	364.265
	6	WT	60	1	688860	364.849
	6	WT	120	2	369675	368.376
	6	WT	240	4	378970	465.043
	7	KO	5	0.0833333	690131	344.288
	7	KO	10	0.166667	1196136	239.479
	7	KO	15	0.25	1417457	343.541
	7	KO	30	0.5	1020435	334.048
	7	KO	60	1	801173	350.37
	7	KO	120	2	1007916	354.398
	7	KO	240	4	131108	371.089
	8	KO	5	0.0833333	667756	344.288
	8	KO	10	0.166667	1117096	227.479
	8	KO	15	0.25	1463209	331.541
	8	KO	30	0.5	1043589	322.048
	8	KO	60	1	806557	338.37
	8	KO	120	2	1001638	342.398
	8	KO	240	4	117705	359.089
	9	KO	5	0.0833333	701121	317.288
	9	KO	10	0.166667	1176760	269.479
	9	KO	15	0.25	1417045	373.541
	9	KO	30	0.5	1004789	364.048
	9	KO	60	1	703249	380.37
	9	KO	120	2	976736	384.398
	9	KO	240	4	128911	401.089
	10	KO	5	0.0833333	742057	341.288
	10	KO	10	0.166667	1333848	242.479
	10	KO	15	0.25	1464236	346.541
	10	KO	30	0.5	995228	337.048
	10	KO	60	1	814631	353.37
	10	KO	120	2	923671	357.398
	10	KO	240	4	104939	374.089
	11	KO	5	0.0833333	708576	338.288
	11	KO	10	0.166667	1383016	273.479
	11	KO	15	0.25	1528485	377.541
	11	KO	30	0.5	686314	368.048
	11	KO	60	1	838872	384.37
	11	KO	120	2	928827	388.398
	11	KO	240	4	51416	405.089
	12	KO	5	0.0833333	1006774	263.288
	12	KO	10	0.166667	1407258	275.479
	12	KO	15	0.25	1605582	379.541
	12	KO	30	0.5	637597	370.048
	12	KO	60	1	677262	386.37
	12	KO	120	2	1022245	390.398
	12	KO	240	4	148894	407.089

## Sheet: Figure 6
	A
	Schematic workflow illustrating efficacy study experimental overview. CRISPR/Cas9 diagram was created with BioRender.com
	B
	C
	Days	Vehicle						Gemcitabine						Slc28a1-/-Vehicle						Slc28a1-/- Gemcitabine
	7	-43011666667	-71381666667	13308333333	94708333333	-68631666667	75008333333	9139000000	52739000000	7539000000	59739000000	-37121000000	-92035000000	18813833333	-61259166667	-12676166667	43523833333	-44826166667	56423833333	-32133333333	23906666667	-21903333333	-24593333333	-34283333333	89006666667
	14	5608333333	-44351666667	-98528866667	18208333333	177008000000	-24081666667	123000000000	33800000000	-44800000000	127000000000	202000000000	71900000000	259724000000	-17306166667	261024000000	441724000000	234224000000	58123833333	144007000000	59806666667	55206666667	122107000000	12746666667	52806666667
	21	1430000000000	1470000000000	1080000000000	1310000000000	1190000000000	1230000000000	420000000000	526000000000	763000000000	998000000000	735000000000	252000000000	993000000000	1160000000000	1160000000000	1040000000000	948000000000	273000000000	903000000000	356000000000	622000000000	1010000000000	2710000000000	506000000000
	25	3530000000000	2610000000000	3000000000000				803000000000	1440000000000	1090000000000	1230000000000	109000000000	355000000000	2710000000000	2320000000000	1680000000000	2390000000000			1770000000000	1210000000000	722000000000	1860000000000	1930000000000	2060000000000
	D
	Groups	Days	WT + Vehicle	WT + Gemcitabine	CNT1 + Vehicle	CNT1 + Gemcitabine
	WT Vehicle Control	28	1
	WT Vehicle Control	28	1
	WT Vehicle Control	25	1
	WT Vehicle Control	25	1
	WT Vehicle Control	25	1
	WT Vehicle Control	26	1
	WT Gemcitabine	50		0
	WT Gemcitabine	33		1
	WT Gemcitabine	45		1
	WT Gemcitabine	50		0
	WT Gemcitabine	50		0
	WT Gemcitabine	50		0
	CNT1 Vehicle Control	26			1
	CNT1 Vehicle Control	26			1
	CNT1 Vehicle Control	22			1
	CNT1 Vehicle Control	26			1
	CNT1 Vehicle Control	27			1
	CNT1 Vehicle Control	24			1
	CNT1 Gemcitabine	26				1
	CNT1 Gemcitabine	43				1
	CNT1 Gemcitabine	35				1
	CNT1 Gemcitabine	23				1
	CNT1 Gemcitabine	45				1
	CNT1 Gemcitabine	45				1
	E
	Groups	Days	WT + Vehicle	WT + Gemcitabine	CNT1 + Vehicle	CNT1 + Gemcitabine
	CNT1 Gemcitabine (25mg/ml)	27			1
	CNT1 Gemcitabine (25mg/ml)	32			1
	CNT1 Gemcitabine (25mg/ml)	35			1
	CNT1 Gemcitabine (25mg/ml)	35			1
	CNT1 Gemcitabine (25mg/ml)	39			1
	CNT1 Gemcitabine (25mg/ml)	39			1
	CNT1 Gemcitabine (37mg/ml)	30				1
	CNT1 Gemcitabine (37mg/ml)	43				1
	CNT1 Gemcitabine (37mg/ml)	43				1
	CNT1 Gemcitabine (37mg/ml)	43				1
	CNT1 Gemcitabine (37mg/ml)	45				1
	CNT1 Gemcitabine (37mg/ml)	46				1

## Sheet: Supplemental Fig. 1
	A
	Slc28a1 Gene Expression Normalized to WT
		Pancreas			Spleen			Kidney
	WT	1	1	1	1	1	1	1	1	1
	KO CNT2	0.967955	0.381872	0.55089	1.21006	1.15938	1.37982	0.867995	1.06743	0.499102
	KO CNT3	1.40949	1.39387	1.20165	1.23485	1.09886	1.13256	0.845533	1.03858	1.47847
	KO ENT1	0.900411	0.781557	0.760211	1.52455	1.42582	1.5359	0.693899	0.779132	1.03271
	KO ENT2	1.09969	0.608745	0.932487	1.33756	1.33331	1.51023	0.566676	0.675446	0.971857
	C
		CNT1 WT																CNT1 KO
	White Blood Cell	6.66	8.2	4.88	5.12	4.02	8.18	6.04	3.52	1.98	6.16	5.62	5.72	5.68	7.68	5.96	3.78	1.68	10.86	5.38	2.38	3.6	6.14	3.14	9.58
	Neutrophil	2.33	3.96	1.76	2.04	0.95	3.73	1.42	0.71	0.47	2.35	0.65	1.15	1.63	3.39	1.38	1.17	0.47	1.43	1.02	0.84	1	2.82	0.36	4.74
	Lymphocytes	4.06	3.89	2.81	2.74	2.72	3.13	4.1	2.72	1.4	2.91	4.55	3.95	3.68	3.47	4.1	2.26	1.12	8.53	3.9	1.29	2.14	3.19	2.66	4.43
	Monocyte	0.26	0.34	0.31	0.31	0.35	1.29	0.49	0.09	0.07	0.48	0.42	0.61	0.37	0.81	0.48	0.33	0.08	0.89	0.43	0.23	0.42	0.09	0.11	0.4
	Eosinophil	0	0.01	0	0.02	0	0	0.01	0	0.04	0.25	0.01	0	0	0.01	0	0.01	0	0	0.03	0.01	0.02	0.03	0	0.01
	Basophil	0	0	0.01	0.01	0	0.03	0.01	0	0	0.17	0	0.01	0.01	0	0	0	0.01	0.01	0	0.01	0.02	0.01	0.01	0
	B
		CNT1 WT																CNT1 KO
	HCT	46.7	41.4	45.2	42	43	44.4	43.5	26.5	22.8	46.4	36.5	41.6	42.7	40.6	43.1	36.6	29.1	42.9	35.1	38.5	45.6	16.2	15	34.5
	RBC	10.91	9.49	10.46	9.94	10	10.23	10.2	6.35	5.54	10.8	8.84	10.2	10.35	10.06	10.65	9.29	6.94	10.24	8.23	9.32	10.2	3.99	3.74	8.28
	HB	14.7	13.1	14.3	14.4	14	14.5	14.3	8.8	7.4	15.3	11.9	14.2	14.9	13.3	14.4	12.7	9.6	14.8	11.8	13.4	15.8	5.4	4.8	11.7
	MCV	42.8	43.6	43.2	42.3	43	43.4	42.6	41.8	41.1	43	41.3	40.8	41.3	40.4	40.5	39.4	42	41.9	42.6	41.3	44.7	40.5	40.1	41.7
	MCH	13.5	13.8	13.7	14.5	14	14.2	14	13.9	13.4	14.2	13.5	13.9	14.4	13.2	13.5	13.7	13.8	14.5	14.3	14.4	15.5	13.5	12.8	14.1
	MCHC	31.5	31.6	31.6	34.3	32.6	32.7	32.9	33.2	32.5	33	32.6	34.1	34.9	32.8	33.4	34.7	33	34.5	33.6	34.8	34.6	33.3	32	33.9
	RDW	15.1	14.8	14	14.8	14.9	13.9	14.3	12.6	12.8	13.6	13.3	13.9	13.8	15	14	14.4	14	13.6	13.9	13.8	18	14.6	14.7	13.7
	RSD	6.5	6.5	6	6.3	6.4	6	6.1	5.3	5.3	5.8	5.5	5.7	5.7	6.1	5.7	5.7	5.9	5.7	5.9	5.7	8	5.9	5.9	5.7
	RETIC#	0	0	0	8.9	1	1	1	9.5	16.6	0	0	34.7	0	39.2	0	16.7	34	0	38.7	0	18.4	44.7	47.9	8.3
	RETIC%	0	0	0	0.09	0.01	0.01	0.01	0.15	0.3	0	0	0.34	0	0.39	0	0.18	0.49	0	0.47	0	0.18	1.12	1.28	0.1
	MPV	6.4	6.1	6.3	6.5	6.2	6.5	6.5	6.3	6.6	6.7	6.2	6.4	6.4	6.4	6.5	6.5	6.4	6.3	6.4	6.7	6.6	6.7	6.7	6.6
	PDW	41.7	39.8	41	41.5	42.1	40.6	41.1	43.3	40	46.6	42.1	42.2	41.3	40.8	42.5	42	41.3	40.5	41.7	42.5	42.7	48.3	42.5	41.8
	PCT	0.558	0.318	0.392	0.465	0.403	0.401	0.468	0.292	0.197	0.33	0.245	0.405	0.442	0.505	0.508	0.801	0.333	0.347	0.536	0.511	0.576	0.25	0.302	0.533
	PLT	872	521	622	716	650	617	720	463	299	492	395	633	690	789	782	1233	521	551	838	762	872	373	451	808
	D
		CNT1 WT			CNT1 KO
	ALB	3.4	3.2	3.2	3.5	3.8	3.5
	ALP	71	101	70	65	70	94
	ALT	35	27	29	32	44	31
	AMYL	582	758	1023	1031	999	1237
	AST	140	102	62	70	69	49
	BUN	18	15	17	15	22	22
	BUNCRE	62.1	50	54.8	44.1	68.8	61.1
	CA	10.3	10.6	10.1	10.7	10.9	10.8
	CHOL	103	94	101	127	123	121
	CK	382	252	72	179	92	83
	CL	118.5	116.9	116.2	111.9	111.2	112.9
	CREAT	0.29	0.3	0.31	0.34	0.32	0.36
	GGT	5	4	3	1	2	3
	GLOB	2.5	2.2	2.4	2.7	2.5	2.7
	GLU	205	243	290	279	234	232
	K	8.73	8.65	10.02	8.78	8.3	9.82
	LIP	43	78	52	56	52	65
	NA	155.7	152.3	153.3	153	155.3	154.9
	PHOS	9.2	8.4	8.3	10.6	9	10.1
	TBILI	0.2	0.1	0.1	0.2	0.2	0.3
	TP	5.9	5.4	5.6	6.2	6.3	6.2
	TRIG	66	89	71	85	57	92
	E
	F				Urinary Creatinine (mg/dL)
					Slc28a1+/+	Slc28a1-/-
					44.9423	43.0471
					24.7724	38.6815
					66.7366	45.2469
					34.2482	45.4161
					47.8865	39.426
					35.568	19.5799
					39.7549	12.8891
					33.8171	40.833
					25.6204
					26.0482
					28.7348
	G
					Urinary Alb/Creatinine (ug/mg)
					Slc28a1+/+	Slc28a1-/-
					598.771	323.766
					1201.25	432.811
					209.745	319.114
					355.678	307.505
					291.754	320.343
					384.312	510.925
					255.058	767.668
					293.275	248.038
					351.269
					460.831
					418.655

## Sheet: Supplemental Fig. 2
	A
	B
	C
	D
	E

## Sheet: Supplemental Fig. 5
	A, B, and C
	Please refer to Data S2: Metabolomic profiling of the Slc28a1-/- mouse plasma samples
	D, E, and F
		Pathway total	Hits.total	Hits.sig	Expected	FET	EASE	Gamma	Emp.Hits	Empirical	Pathway Number	Cpd.Hits
	Tryptophan metabolism	41	5	3	1.1513	0.032439	0.18155	0.036433	0	0	P1	C00078;C00780;C05660
	Steroid hormone biosynthesis	77	25	5	2.1622	0.39316	0.59361	0.061198	0	0	P2	C05487;C05489;C04295;C02140;C05498;C13712;C05488;C05497;C04373;C00523;C05473;C05478;C18041;C05471;C03917;C05293
	Tyrosine metabolism	42	16	3	1.1794	0.50807	0.76173	0.081958	0	0	P3	C05581;C00355;C05594
	Arginine and proline metabolism	37	12	2	1.039	0.61734	0.88343	0.11078	1	0.01	P4	C00300;C05936
	Purine metabolism	66	14	2	1.8534	0.70548	0.9196	0.12586	2	0.02	P5	C00262;C00294
	Primary bile acid biosynthesis	46	3	1	1.2917	0.41811	1	1	6	0.06	P6	C17337
	Caffeine metabolism	12	5	1	0.33697	0.59629	1	1	2	0.02	P7	C07481
	Glycine, serine and threonine metabolism	31	6	1	0.87051	0.6642	1	1	4	0.04	P8	C00300
	Lysine degradation	19	4	1	0.53354	0.51509	1	1	3	0.03	P9	C00408
	Phenylalanine metabolism	12	6	1	0.33697	0.6642	1	1	4	0.04	P10	C01586
	Glycerophospholipid metabolism	13	2	1	0.36505	0.30238	1	1	0	0	P11	C00588
	Arachidonic acid metabolism	35	14	1	0.98284	0.92571	1	1	2	0.02	P12	C05956
	Linoleic acid metabolism	4	4	1	0.11232	0.51509	1	1	21	0.21	P13	C04717
	Riboflavin metabolism	4	1	1	0.11232	0.16438	1	1	4	0.04	P14	C01007
	Pantothenate and CoA biosynthesis	17	7	1	0.47738	0.72096	1	1	0	0	P15	C00864
	Porphyrin and chlorophyll metabolism	27	4	1	0.75819	0.51509	1	1	9	0.09	P16	C00500
	Aminoacyl-tRNA biosynthesis	22	14	1	0.61778	0.92571	1	1	4	0.04	P17	C00078

## Sheet: Supplemental Fig. 6
	A
	B
	C

[truncated: 1 more sheets: Supplemental Fig. 7]
